# Supplementary material for: Single‐Crystalline β‐Ga2O3 Homoepitaxy on a Near Van der Waals Surface of (100) Substrate
Source: Adv Sci (Weinh). 2025 Mar 8;12(17):2417436. doi: 10.1002/advs.202417436 (PMC12061327; doi:10.1002/advs.202417436)
Supplement: Supplementary file 2 — Supplemental Tables [file ADVS-12-2417436-s001.zip]

Archive with 3 entries (3 files):
- XRD.xlsx
- RHEED.xlsx
- XPS etching.xlsx
