# Supplementary material for: Single‐Crystalline β‐Ga2O3 Homoepitaxy on a Near Van der Waals Surface of (100) Substrate
Source: Adv Sci (Weinh). 2025 Mar 8;12(17):2417436. doi: 10.1002/advs.202417436 (PMC12061327; doi:10.1002/advs.202417436)
Supplement: Supplementary file 2 — Supplemental Tables [file ADVS-12-2417436-s001.zip › XRD.xlsx]

## Sheet: Sheet1
		Full xrd spetra
		15	1
		15.02	2
		15.04	1
		15.06	2
		15.08	3
		15.1	3
		15.12	2
		15.14	3
		15.16	0
		15.18	0
		15.2	0
		15.22	1
		15.24	1
		15.26	1
		15.28	0
		15.3	3
		15.32	1
		15.34	3
		15.36	1
		15.38	4
		15.4	1
		15.42	1
		15.44	0
		15.46	0
		15.48	2
		15.5	6
		15.52	1
		15.54	5
		15.56	2
		15.58	3
		15.6	1
		15.62	4
		15.64	1
		15.66	3
		15.68	1
		15.7	0
		15.72	2
		15.74	0
		15.76	2
		15.78	3
		15.8	1
		15.82	1
		15.84	0
		15.86	0
		15.88	2
		15.9	2
		15.92	1
		15.94	1
		15.96	1
		15.98	1
		16	2
		16.02	3
		16.04	2
		16.06	1
		16.08	1
		16.1	1
		16.12	1
		16.14	2
		16.16	1
		16.18	4
		16.2	0
		16.22	1
		16.24	2
		16.26	1
		16.28	1
		16.3	2
		16.32	2
		16.34	0
		16.36	1
		16.38	2
		16.4	0
		16.42	1
		16.44	1
		16.46	1
		16.48	1
		16.5	2
		16.52	4
		16.54	1
		16.56	4
		16.58	0
		16.6	0
		16.62	2
		16.64	0
		16.66	0
		16.68	3
		16.7	0
		16.72	3
		16.74	1
		16.76	3
		16.78	0
		16.8	0
		16.82	1
		16.84	3
		16.86	2
		16.88	2
		16.9	2
		16.92	1
		16.94	0
		16.96	6
		16.98	2
		17	2
		17.02	2
		17.04	1
		17.06	2
		17.08	1
		17.1	2
		17.12	2
		17.14	2
		17.16	2
		17.18	4
		17.2	0
		17.22	2
		17.24	2
		17.26	1
		17.28	4
		17.3	2
		17.32	2
		17.34	5
		17.36	1
		17.38	3
		17.4	2
		17.42	2
		17.44	1
		17.46	2
		17.48	2
		17.5	1
		17.52	0
		17.54	1
		17.56	2
		17.58	2
		17.6	1
		17.62	3
		17.64	3
		17.66	6
		17.68	1
		17.7	2
		17.72	2
		17.74	2
		17.76	1
		17.78	4
		17.8	0
		17.82	3
		17.84	1
		17.86	1
		17.88	0
		17.9	1
		17.92	0
		17.94	2
		17.96	3
		17.98	6
		18	1
		18.02	0
		18.04	0
		18.06	2
		18.08	3
		18.1	3
		18.12	1
		18.14	0
		18.16	2
		18.18	1
		18.2	1
		18.22	1
		18.24	1
		18.26	4
		18.28	1
		18.3	3
		18.32	0
		18.34	4
		18.36	2
		18.38	1
		18.4	2
		18.42	3
		18.44	0
		18.46	2
		18.48	1
		18.5	3
		18.52	2
		18.54	0
		18.56	4
		18.58	1
		18.6	2
		18.62	2
		18.64	2
		18.66	1
		18.68	0
		18.7	0
		18.72	1
		18.74	4
		18.76	1
		18.78	1
		18.8	0
		18.82	4
		18.84	3
		18.86	3
		18.88	1
		18.9	2
		18.92	0
		18.94	2
		18.96	4
		18.98	2
		19	3
		19.02	3
		19.04	0
		19.06	2
		19.08	5
		19.1	1
		19.12	2
		19.14	2
		19.16	0
		19.18	0
		19.2	1
		19.22	1
		19.24	1
		19.26	4
		19.28	4
		19.3	1
		19.32	1
		19.34	2
		19.36	2
		19.38	1
		19.4	1
		19.42	1
		19.44	1
		19.46	2
		19.48	1
		19.5	5
		19.52	3
		19.54	1
		19.56	1
		19.58	4
		19.6	1
		19.62	2
		19.64	0
		19.66	3
		19.68	1
		19.7	1
		19.72	3
		19.74	3
		19.76	0
		19.78	1
		19.8	2
		19.82	2
		19.84	1
		19.86	4
		19.88	4
		19.9	2
		19.92	0
		19.94	6
		19.96	2
		19.98	1
		20	1
		20.02	6
		20.04	0
		20.06	3
		20.08	2
		20.1	2
		20.12	1
		20.14	2
		20.16	2
		20.18	5
		20.2	3
		20.22	4
		20.24	2
		20.26	3
		20.28	3
		20.3	2
		20.32	0
		20.34	3
		20.36	2
		20.38	2
		20.4	0
		20.42	2
		20.44	1
		20.46	2
		20.48	2
		20.5	0
		20.52	0
		20.54	5
		20.56	1
		20.58	2
		20.6	3
		20.62	2
		20.64	0
		20.66	0
		20.68	3
		20.7	3
		20.72	3
		20.74	2
		20.76	2
		20.78	2
		20.8	2
		20.82	2
		20.84	0
		20.86	2
		20.88	3
		20.9	0
		20.92	0
		20.94	2
		20.96	0
		20.98	3
		21	1
		21.02	0
		21.04	2
		21.06	1
		21.08	2
		21.1	3
		21.12	0
		21.14	5
		21.16	2
		21.18	2
		21.2	2
		21.22	0
		21.24	1
		21.26	1
		21.28	3
		21.3	2
		21.32	0
		21.34	2
		21.36	0
		21.38	4
		21.4	1
		21.42	2
		21.44	4
		21.46	2
		21.48	3
		21.5	2
		21.52	0
		21.54	4
		21.56	1
		21.58	2
		21.6	0
		21.62	3
		21.64	1
		21.66	1
		21.68	3
		21.7	1
		21.72	2
		21.74	3
		21.76	1
		21.78	1
		21.8	1
		21.82	4
		21.84	0
		21.86	1
		21.88	2
		21.9	2
		21.92	0
		21.94	4
		21.96	1
		21.98	0
		22	2
		22.02	1
		22.04	0
		22.06	2
		22.08	1
		22.1	2
		22.12	2
		22.14	2
		22.16	1
		22.18	2
		22.2	1
		22.22	1
		22.24	3
		22.26	3
		22.28	0
		22.3	1
		22.32	6
		22.34	1
		22.36	1
		22.38	4
		22.4	0
		22.42	4
		22.44	2
		22.46	2
		22.48	2
		22.5	2
		22.52	1
		22.54	5
		22.56	1
		22.58	1
		22.6	0
		22.62	1
		22.64	0
		22.66	5
		22.68	1
		22.7	1
		22.72	1
		22.74	1
		22.76	1
		22.78	1
		22.8	0
		22.82	2
		22.84	2
		22.86	2
		22.88	1
		22.9	3
		22.92	1
		22.94	4
		22.96	0
		22.98	3
		23	1
		23.02	3
		23.04	4
		23.06	3
		23.08	1
		23.1	1
		23.12	2
		23.14	1
		23.16	0
		23.18	0
		23.2	1
		23.22	6
		23.24	1
		23.26	1
		23.28	1
		23.3	1
		23.32	3
		23.34	3
		23.36	3
		23.38	4
		23.4	2
		23.42	3
		23.44	0
		23.46	1
		23.48	3
		23.5	1
		23.52	3
		23.54	1
		23.56	2
		23.58	1
		23.6	0
		23.62	0
		23.64	2
		23.66	2
		23.68	3
		23.7	4
		23.72	3
		23.74	3
		23.76	3
		23.78	0
		23.8	2
		23.82	3
		23.84	4
		23.86	1
		23.88	2
		23.9	1
		23.92	2
		23.94	3
		23.96	2
		23.98	0
		24	1
		24.02	6
		24.04	2
		24.06	3
		24.08	2
		24.1	2
		24.12	1
		24.14	1
		24.16	0
		24.18	1
		24.2	1
		24.22	0
		24.24	0
		24.26	3
		24.28	2
		24.3	3
		24.32	3
		24.34	2
		24.36	0
		24.38	2
		24.4	2
		24.42	2
		24.44	4
		24.46	1
		24.48	1
		24.5	1
		24.52	1
		24.54	1
		24.56	2
		24.58	4
		24.6	2
		24.62	4
		24.64	4
		24.66	4
		24.68	2
		24.7	0
		24.72	0
		24.74	2
		24.76	3
		24.78	1
		24.8	3
		24.82	0
		24.84	3
		24.86	6
		24.88	3
		24.9	4
		24.92	3
		24.94	0
		24.96	4
		24.98	3
		25	1
		25.02	0
		25.04	0
		25.06	2
		25.08	3
		25.1	4
		25.12	2
		25.14	2
		25.16	3
		25.18	1
		25.2	2
		25.22	2
		25.24	1
		25.26	6
		25.28	4
		25.3	4
		25.32	0
		25.34	1
		25.36	1
		25.38	7
		25.4	0
		25.42	3
		25.44	0
		25.46	1
		25.48	3
		25.5	7
		25.52	1
		25.54	4
		25.56	2
		25.58	1
		25.6	2
		25.62	3
		25.64	0
		25.66	2
		25.68	0
		25.7	0
		25.72	4
		25.74	1
		25.76	2
		25.78	2
		25.8	4
		25.82	1
		25.84	2
		25.86	2
		25.88	3
		25.9	2
		25.92	3
		25.94	1
		25.96	0
		25.98	0
		26	5
		26.02	2
		26.04	4
		26.06	1
		26.08	1
		26.1	3
		26.12	2
		26.14	3
		26.16	1
		26.18	3
		26.2	2
		26.22	3
		26.24	4
		26.26	2
		26.28	4
		26.3	2
		26.32	1
		26.34	2
		26.36	2
		26.38	2
		26.4	1
		26.42	0
		26.44	2
		26.46	2
		26.48	3
		26.5	1
		26.52	1
		26.54	3
		26.56	1
		26.58	2
		26.6	2
		26.62	1
		26.64	3
		26.66	2
		26.68	1
		26.7	3
		26.72	1
		26.74	3
		26.76	1
		26.78	5
		26.8	4
		26.82	5
		26.84	1
		26.86	6
		26.88	1
		26.9	5
		26.92	5
		26.94	5
		26.96	2
		26.98	0
		27	0
		27.02	2
		27.04	1
		27.06	2
		27.08	2
		27.1	5
		27.12	1
		27.14	3
		27.16	2
		27.18	4
		27.2	2
		27.22	2
		27.24	2
		27.26	1
		27.28	1
		27.3	1
		27.32	4
		27.34	1
		27.36	2
		27.38	3
		27.4	2
		27.42	3
		27.44	4
		27.46	4
		27.48	3
		27.5	2
		27.52	1
		27.54	1
		27.56	1
		27.58	5
		27.6	5
		27.62	4
		27.64	4
		27.66	1
		27.68	2
		27.7	0
		27.72	1
		27.74	2
		27.76	2
		27.78	3
		27.8	3
		27.82	2
		27.84	0
		27.86	2
		27.88	7
		27.9	4
		27.92	7
		27.94	5
		27.96	4
		27.98	5
		28	1
		28.02	1
		28.04	3
		28.06	1
		28.08	3
		28.1	3
		28.12	6
		28.14	4
		28.16	2
		28.18	1
		28.2	3
		28.22	4
		28.24	2
		28.26	1
		28.28	3
		28.3	3
		28.32	6
		28.34	7
		28.36	4
		28.38	4
		28.4	4
		28.42	6
		28.44	6
		28.46	4
		28.48	4
		28.5	4
		28.52	2
		28.54	3
		28.56	2
		28.58	4
		28.6	1
		28.62	1
		28.64	3
		28.66	2
		28.68	7
		28.7	5
		28.72	6
		28.74	8
		28.76	5
		28.78	2
		28.8	4
		28.82	4
		28.84	3
		28.86	2
		28.88	6
		28.9	5
		28.92	5
		28.94	7
		28.96	8
		28.98	5
		29	8
		29.02	3
		29.04	8
		29.06	6
		29.08	4
		29.1	4
		29.12	5
		29.14	10
		29.16	5
		29.18	13
		29.2	5
		29.22	11
		29.24	8
		29.26	10
		29.28	7
		29.3	14
		29.32	12
		29.34	12
		29.36	4
		29.38	16
		29.4	11
		29.42	18
		29.44	18
		29.46	13
		29.48	9
		29.5	15
		29.52	17
		29.54	20
		29.56	15
		29.58	19
		29.6	30
		29.62	23
		29.64	28
		29.66	32
		29.68	39
		29.7	34
		29.72	36
		29.74	38
		29.76	47
		29.78	76
		29.8	72
		29.82	78
		29.84	86
		29.86	96
		29.88	132
		29.9	181
		29.92	219
		29.94	338
		29.96	495
		29.98	948
		30	2072
		30.02	8954
		30.04	139268
		30.06	408689
		30.08	58153.2
		30.1	6108
		30.12	2237
		30.14	1161
		30.16	589
		30.18	370
		30.2	211
		30.22	188
		30.24	149
		30.26	128
		30.28	73
		30.3	64
		30.32	54
		30.34	57
		30.36	56
		30.38	43
		30.4	43
		30.42	34
		30.44	20
		30.46	26
		30.48	26
		30.5	14
		30.52	12
		30.54	18
		30.56	16
		30.58	17
		30.6	17
		30.62	11
		30.64	20
		30.66	14
		30.68	11
		30.7	8
		30.72	8
		30.74	8
		30.76	7
		30.78	8
		30.8	12
		30.82	3
		30.84	7
		30.86	9
		30.88	8
		30.9	6
		30.92	3
		30.94	4
		30.96	5
		30.98	6
		31	3
		31.02	5
		31.04	4
		31.06	3
		31.08	6
		31.1	6
		31.12	7
		31.14	6
		31.16	1
		31.18	1
		31.2	4
		31.22	4
		31.24	2
		31.26	4
		31.28	5
		31.3	3
		31.32	1
		31.34	3
		31.36	7
		31.38	1
		31.4	7
		31.42	6
		31.44	2
		31.46	2
		31.48	3
		31.5	2
		31.52	6
		31.54	3
		31.56	1
		31.58	4
		31.6	3
		31.62	5
		31.64	0
		31.66	5
		31.68	2
		31.7	0
		31.72	2
		31.74	4
		31.76	4
		31.78	2
		31.8	0
		31.82	2
		31.84	1
		31.86	1
		31.88	0
		31.9	3
		31.92	1
		31.94	1
		31.96	1
		31.98	4
		32	5
		32.02	4
		32.04	1
		32.06	2
		32.08	1
		32.1	1
		32.12	1
		32.14	1
		32.16	1
		32.18	3
		32.2	5
		32.22	1
		32.24	1
		32.26	0
		32.28	1
		32.3	3
		32.32	3
		32.34	1
		32.36	1
		32.38	3
		32.4	3
		32.42	2
		32.44	2
		32.46	2
		32.48	2
		32.5	0
		32.52	0
		32.54	1
		32.56	1
		32.58	2
		32.6	1
		32.62	1
		32.64	0
		32.66	0
		32.68	2
		32.7	3
		32.72	4
		32.74	2
		32.76	2
		32.78	3
		32.8	3
		32.82	3
		32.84	0
		32.86	5
		32.88	3
		32.9	4
		32.92	1
		32.94	1
		32.96	5
		32.98	3
		33	2
		33.02	1
		33.04	0
		33.06	0
		33.08	1
		33.1	4
		33.12	1
		33.14	1
		33.16	1
		33.18	2
		33.2	1
		33.22	0
		33.24	1
		33.26	0
		33.28	1
		33.3	1
		33.32	0
		33.34	2
		33.36	3
		33.38	2
		33.4	2
		33.42	1
		33.44	1
		33.46	2
		33.48	0
		33.5	1
		33.52	0
		33.54	3
		33.56	0
		33.58	1
		33.6	3
		33.62	2
		33.64	0
		33.66	2
		33.68	3
		33.7	2
		33.72	0
		33.74	1
		33.76	0
		33.78	1
		33.8	1
		33.82	2
		33.84	5
		33.86	1
		33.88	1
		33.9	2
		33.92	0
		33.94	0
		33.96	1
		33.98	4
		34	5
		34.02	1
		34.04	2
		34.06	5
		34.08	0
		34.1	2
		34.12	0
		34.14	1
		34.16	0
		34.18	2
		34.2	1
		34.22	1
		34.24	1
		34.26	3
		34.28	2
		34.3	4
		34.32	0
		34.34	0
		34.36	1
		34.38	3
		34.4	1
		34.42	0
		34.44	3
		34.46	1
		34.48	1
		34.5	2
		34.52	0
		34.54	0
		34.56	3
		34.58	2
		34.6	0
		34.62	5
		34.64	4
		34.66	1
		34.68	1
		34.7	2
		34.72	1
		34.74	0
		34.76	1
		34.78	1
		34.8	1
		34.82	4
		34.84	0
		34.86	2
		34.88	0
		34.9	2
		34.92	3
		34.94	1
		34.96	0
		34.98	1
		35	1
		35.02	5
		35.04	1
		35.06	0
		35.08	0
		35.1	4
		35.12	1
		35.14	2
		35.16	0
		35.18	3
		35.2	3
		35.22	1
		35.24	0
		35.26	0
		35.28	1
		35.3	3
		35.32	2
		35.34	3
		35.36	0
		35.38	0
		35.4	1
		35.42	0
		35.44	1
		35.46	4
		35.48	1
		35.5	1
		35.52	1
		35.54	7
		35.56	0
		35.58	0
		35.6	4
		35.62	1
		35.64	1
		35.66	0
		35.68	1
		35.7	4
		35.72	1
		35.74	0
		35.76	1
		35.78	2
		35.8	0
		35.82	2
		35.84	1
		35.86	0
		35.88	2
		35.9	2
		35.92	0
		35.94	1
		35.96	1
		35.98	0
		36	0
		36.02	1
		36.04	0
		36.06	2
		36.08	0
		36.1	5
		36.12	4
		36.14	1
		36.16	0
		36.18	2
		36.2	0
		36.22	1
		36.24	1
		36.26	3
		36.28	1
		36.3	1
		36.32	1
		36.34	1
		36.36	2
		36.38	1
		36.4	0
		36.42	2
		36.44	1
		36.46	3
		36.48	2
		36.5	2
		36.52	1
		36.54	4
		36.56	2
		36.58	5
		36.6	0
		36.62	0
		36.64	1
		36.66	0
		36.68	1
		36.7	3
		36.72	0
		36.74	1
		36.76	0
		36.78	1
		36.8	1
		36.82	4
		36.84	0
		36.86	1
		36.88	1
		36.9	1
		36.92	1
		36.94	2
		36.96	1
		36.98	1
		37	2
		37.02	3
		37.04	1
		37.06	3
		37.08	1
		37.1	5
		37.12	2
		37.14	1
		37.16	1
		37.18	1
		37.2	0
		37.22	2
		37.24	2
		37.26	0
		37.28	0
		37.3	0
		37.32	3
		37.34	1
		37.36	3
		37.38	1
		37.4	1
		37.42	4
		37.44	1
		37.46	1
		37.48	2
		37.5	0
		37.52	0
		37.54	3
		37.56	2
		37.58	0
		37.6	1
		37.62	0
		37.64	2
		37.66	0
		37.68	0
		37.7	1
		37.72	2
		37.74	5
		37.76	0
		37.78	0
		37.8	0
		37.82	1
		37.84	1
		37.86	5
		37.88	1
		37.9	1
		37.92	0
		37.94	2
		37.96	3
		37.98	2
		38	1
		38.02	3
		38.04	3
		38.06	0
		38.08	0
		38.1	1
		38.12	0
		38.14	5
		38.16	1
		38.18	1
		38.2	1
		38.22	3
		38.24	0
		38.26	3
		38.28	0
		38.3	2
		38.32	0
		38.34	1
		38.36	1
		38.38	0
		38.4	1
		38.42	0
		38.44	0
		38.46	3
		38.48	2
		38.5	0
		38.52	2
		38.54	2
		38.56	2
		38.58	3
		38.6	1
		38.62	1
		38.64	1
		38.66	0
		38.68	1
		38.7	5
		38.72	2
		38.74	2
		38.76	2
		38.78	2
		38.8	3
		38.82	1
		38.84	1
		38.86	2
		38.88	0
		38.9	1
		38.92	1
		38.94	2
		38.96	0
		38.98	1
		39	1
		39.02	1
		39.04	0
		39.06	2
		39.08	1
		39.1	1
		39.12	0
		39.14	2
		39.16	1
		39.18	2
		39.2	1
		39.22	2
		39.24	0
		39.26	1
		39.28	1
		39.3	1
		39.32	0
		39.34	2
		39.36	4
		39.38	0
		39.4	1
		39.42	4
		39.44	1
		39.46	1
		39.48	0
		39.5	0
		39.52	2
		39.54	1
		39.56	2
		39.58	1
		39.6	1
		39.62	1
		39.64	0
		39.66	2
		39.68	0
		39.7	3
		39.72	1
		39.74	1
		39.76	1
		39.78	0
		39.8	0
		39.82	0
		39.84	2
		39.86	0
		39.88	0
		39.9	1
		39.92	1
		39.94	0
		39.96	0
		39.98	0
		40	0
		40.02	3
		40.04	1
		40.06	1
		40.08	2
		40.1	0
		40.12	1
		40.14	0
		40.16	0
		40.18	2
		40.2	0
		40.22	0
		40.24	1
		40.26	0
		40.28	2
		40.3	3
		40.32	0
		40.34	0
		40.36	3
		40.38	1
		40.4	1
		40.42	1
		40.44	1
		40.46	4
		40.48	0
		40.5	1
		40.52	2
		40.54	1
		40.56	0
		40.58	1
		40.6	1
		40.62	1
		40.64	0
		40.66	2
		40.68	2
		40.7	0
		40.72	0
		40.74	3
		40.76	1
		40.78	3
		40.8	0
		40.82	0
		40.84	4
		40.86	2
		40.88	1
		40.9	3
		40.92	1
		40.94	1
		40.96	1
		40.98	0
		41	0
		41.02	1
		41.04	0
		41.06	1
		41.08	0
		41.1	2
		41.12	0
		41.14	3
		41.16	2
		41.18	1
		41.2	0
		41.22	2
		41.24	1
		41.26	1
		41.28	3
		41.3	1
		41.32	0
		41.34	0
		41.36	2
		41.38	2
		41.4	1
		41.42	0
		41.44	0
		41.46	0
		41.48	1
		41.5	3
		41.52	0
		41.54	1
		41.56	2
		41.58	2
		41.6	0
		41.62	1
		41.64	0
		41.66	2
		41.68	1
		41.7	2
		41.72	0
		41.74	3
		41.76	0
		41.78	3
		41.8	1
		41.82	0
		41.84	0
		41.86	2
		41.88	1
		41.9	3
		41.92	0
		41.94	3
		41.96	1
		41.98	4
		42	0
		42.02	4
		42.04	0
		42.06	0
		42.08	0
		42.1	2
		42.12	0
		42.14	0
		42.16	1
		42.18	2
		42.2	1
		42.22	0
		42.24	1
		42.26	0
		42.28	0
		42.3	3
		42.32	2
		42.34	2
		42.36	0
		42.38	4
		42.4	2
		42.42	3
		42.44	3
		42.46	3
		42.48	1
		42.5	2
		42.52	0
		42.54	1
		42.56	0
		42.58	1
		42.6	0
		42.62	1
		42.64	1
		42.66	2
		42.68	0
		42.7	0
		42.72	2
		42.74	0
		42.76	0
		42.78	3
		42.8	2
		42.82	3
		42.84	0
		42.86	2
		42.88	0
		42.9	1
		42.92	1
		42.94	1
		42.96	1
		42.98	2
		43	1
		43.02	2
		43.04	0
		43.06	3
		43.08	2
		43.1	2
		43.12	0
		43.14	0
		43.16	1
		43.18	2
		43.2	2
		43.22	1
		43.24	0
		43.26	1
		43.28	0
		43.3	1
		43.32	3
		43.34	4
		43.36	0
		43.38	1
		43.4	4
		43.42	1
		43.44	1
		43.46	1
		43.48	1
		43.5	2
		43.52	1
		43.54	3
		43.56	3
		43.58	0
		43.6	1
		43.62	2
		43.64	0
		43.66	1
		43.68	2
		43.7	2
		43.72	3
		43.74	3
		43.76	1
		43.78	4
		43.8	1
		43.82	4
		43.84	2
		43.86	2
		43.88	1
		43.9	4
		43.92	0
		43.94	4
		43.96	2
		43.98	0
		44	2
		44.02	1
		44.04	0
		44.06	6
		44.08	0
		44.1	1
		44.12	4
		44.14	2
		44.16	5
		44.18	1
		44.2	2
		44.22	5
		44.24	2
		44.26	0
		44.28	2
		44.3	1
		44.32	1
		44.34	0
		44.36	0
		44.38	0
		44.4	2
		44.42	1
		44.44	1
		44.46	1
		44.48	1
		44.5	3
		44.52	4
		44.54	2
		44.56	1
		44.58	2
		44.6	1
		44.62	2
		44.64	3
		44.66	2
		44.68	1
		44.7	1
		44.72	1
		44.74	5
		44.76	0
		44.78	2
		44.8	3
		44.82	4
		44.84	0
		44.86	1
		44.88	2
		44.9	1
		44.92	3
		44.94	2
		44.96	5
		44.98	2
		45	2
		45.02	3
		45.04	1
		45.06	8
		45.08	2
		45.1	0
		45.12	2
		45.14	3
		45.16	2
		45.18	1
		45.2	4
		45.22	2
		45.24	1
		45.26	6
		45.28	3
		45.3	5
		45.32	3
		45.34	7
		45.36	2
		45.38	3
		45.4	4
		45.42	2
		45.44	0
		45.46	6
		45.48	2
		45.5	12
		45.52	12
		45.54	8
		45.56	7
		45.58	8
		45.6	12
		45.62	12
		45.64	26
		45.66	26
		45.68	41
		45.7	85
		45.72	177
		45.74	704
		45.76	9720
		45.78	108998
		45.8	39215.9
		45.82	1849
		45.84	413
		45.86	174
		45.88	87
		45.9	50
		45.92	39
		45.94	22
		45.96	21
		45.98	10
		46	5
		46.02	18
		46.04	4
		46.06	6
		46.08	4
		46.1	1
		46.12	4
		46.14	10
		46.16	3
		46.18	3
		46.2	2
		46.22	5
		46.24	3
		46.26	5
		46.28	2
		46.3	4
		46.32	2
		46.34	0
		46.36	3
		46.38	1
		46.4	2
		46.42	4
		46.44	3
		46.46	1
		46.48	1
		46.5	1
		46.52	1
		46.54	2
		46.56	4
		46.58	2
		46.6	2
		46.62	1
		46.64	4
		46.66	2
		46.68	0
		46.7	2
		46.72	3
		46.74	3
		46.76	1
		46.78	3
		46.8	0
		46.82	3
		46.84	5
		46.86	1
		46.88	0
		46.9	0
		46.92	1
		46.94	1
		46.96	1
		46.98	0
		47	1
		47.02	0
		47.04	0
		47.06	3
		47.08	0
		47.1	2
		47.12	2
		47.14	3
		47.16	1
		47.18	3
		47.2	0
		47.22	2
		47.24	0
		47.26	1
		47.28	1
		47.3	0
		47.32	3
		47.34	1
		47.36	3
		47.38	3
		47.4	2
		47.42	2
		47.44	1
		47.46	3
		47.48	2
		47.5	1
		47.52	0
		47.54	1
		47.56	0
		47.58	1
		47.6	0
		47.62	1
		47.64	2
		47.66	0
		47.68	5
		47.7	1
		47.72	0
		47.74	1
		47.76	0
		47.78	1
		47.8	2
		47.82	0
		47.84	3
		47.86	1
		47.88	1
		47.9	2
		47.92	2
		47.94	2
		47.96	1
		47.98	0
		48	0
		48.02	1
		48.04	1
		48.06	1
		48.08	0
		48.1	3
		48.12	1
		48.14	2
		48.16	1
		48.18	0
		48.2	1
		48.22	2
		48.24	1
		48.26	3
		48.28	0
		48.3	1
		48.32	1
		48.34	1
		48.36	0
		48.38	1
		48.4	0
		48.42	2
		48.44	1
		48.46	1
		48.48	0
		48.5	1
		48.52	0
		48.54	1
		48.56	0
		48.58	0
		48.6	1
		48.62	5
		48.64	2
		48.66	2
		48.68	0
		48.7	0
		48.72	2
		48.74	0
		48.76	0
		48.78	0
		48.8	0
		48.82	0
		48.84	1
		48.86	2
		48.88	1
		48.9	1
		48.92	0
		48.94	0
		48.96	1
		48.98	0
		49	1
		49.02	0
		49.04	1
		49.06	0
		49.08	0
		49.1	1
		49.12	1
		49.14	1
		49.16	1
		49.18	1
		49.2	1
		49.22	1
		49.24	0
		49.26	1
		49.28	1
		49.3	1
		49.32	2
		49.34	1
		49.36	0
		49.38	1
		49.4	0
		49.42	0
		49.44	1
		49.46	0
		49.48	1
		49.5	1
		49.52	0
		49.54	2
		49.56	0
		49.58	2
		49.6	0
		49.62	1
		49.64	2
		49.66	2
		49.68	0
		49.7	0
		49.72	3
		49.74	0
		49.76	1
		49.78	0
		49.8	0
		49.82	2
		49.84	0
		49.86	3
		49.88	1
		49.9	2
		49.92	0
		49.94	1
		49.96	0
		49.98	0
		50	1
		50.02	2
		50.04	0
		50.06	2
		50.08	1
		50.1	4
		50.12	2
		50.14	0
		50.16	0
		50.18	0
		50.2	2
		50.22	0
		50.24	2
		50.26	0
		50.28	1
		50.3	0
		50.32	0
		50.34	1
		50.36	0
		50.38	2
		50.4	0
		50.42	4
		50.44	2
		50.46	1
		50.48	2
		50.5	0
		50.52	0
		50.54	1
		50.56	0
		50.58	3
		50.6	0
		50.62	1
		50.64	0
		50.66	3
		50.68	2
		50.7	2
		50.72	1
		50.74	0
		50.76	0
		50.78	0
		50.8	0
		50.82	0
		50.84	0
		50.86	2
		50.88	0
		50.9	1
		50.92	0
		50.94	0
		50.96	0
		50.98	0
		51	0
		51.02	0
		51.04	2
		51.06	0
		51.08	1
		51.1	0
		51.12	1
		51.14	1
		51.16	0
		51.18	0
		51.2	1
		51.22	1
		51.24	0
		51.26	1
		51.28	0
		51.3	1
		51.32	0
		51.34	2
		51.36	0
		51.38	2
		51.4	1
		51.42	2
		51.44	0
		51.46	0
		51.48	1
		51.5	3
		51.52	1
		51.54	2
		51.56	1
		51.58	2
		51.6	0
		51.62	0
		51.64	2
		51.66	1
		51.68	1
		51.7	0
		51.72	1
		51.74	1
		51.76	1
		51.78	2
		51.8	3
		51.82	0
		51.84	0
		51.86	2
		51.88	2
		51.9	1
		51.92	1
		51.94	2
		51.96	1
		51.98	2
		52	2
		52.02	0
		52.04	1
		52.06	1
		52.08	1
		52.1	2
		52.12	0
		52.14	1
		52.16	1
		52.18	0
		52.2	0
		52.22	0
		52.24	0
		52.26	0
		52.28	0
		52.3	1
		52.32	0
		52.34	4
		52.36	0
		52.38	1
		52.4	1
		52.42	2
		52.44	3
		52.46	1
		52.48	1
		52.5	3
		52.52	0
		52.54	1
		52.56	1
		52.58	1
		52.6	1
		52.62	0
		52.64	0
		52.66	1
		52.68	1
		52.7	1
		52.72	2
		52.74	1
		52.76	2
		52.78	0
		52.8	1
		52.82	3
		52.84	1
		52.86	0
		52.88	2
		52.9	0
		52.92	0
		52.94	0
		52.96	0
		52.98	0
		53	1
		53.02	2
		53.04	0
		53.06	2
		53.08	0
		53.1	1
		53.12	0
		53.14	1
		53.16	1
		53.18	4
		53.2	0
		53.22	0
		53.24	1
		53.26	3
		53.28	1
		53.3	1
		53.32	0
		53.34	1
		53.36	1
		53.38	3
		53.4	0
		53.42	0
		53.44	0
		53.46	0
		53.48	1
		53.5	2
		53.52	1
		53.54	0
		53.56	1
		53.58	0
		53.6	0
		53.62	1
		53.64	2
		53.66	1
		53.68	2
		53.7	1
		53.72	0
		53.74	0
		53.76	0
		53.78	2
		53.8	0
		53.82	1
		53.84	1
		53.86	1
		53.88	0
		53.9	3
		53.92	1
		53.94	4
		53.96	1
		53.98	4
		54	1
		54.02	2
		54.04	1
		54.06	0
		54.08	1
		54.1	1
		54.12	0
		54.14	1
		54.16	2
		54.18	2
		54.2	1
		54.22	3
		54.24	1
		54.26	1
		54.28	1
		54.3	2
		54.32	1
		54.34	1
		54.36	0
		54.38	5
		54.4	3
		54.42	0
		54.44	2
		54.46	1
		54.48	0
		54.5	2
		54.52	0
		54.54	0
		54.56	0
		54.58	0
		54.6	1
		54.62	0
		54.64	0
		54.66	3
		54.68	0
		54.7	3
		54.72	4
		54.74	1
		54.76	0
		54.78	0
		54.8	1
		54.82	2
		54.84	1
		54.86	1
		54.88	1
		54.9	0
		54.92	0
		54.94	0
		54.96	0
[truncated: 752 more rows]

## Sheet: Sheet2
		Single crystal	2theta-omega
		28.5	16
		28.505	14
		28.51	26
		28.515	31
		28.52	15
		28.525	21
		28.53	8
		28.535	14
		28.54	16
		28.545	9
		28.55	15
		28.555	23
		28.56	15
		28.565	27
		28.57	9
		28.575	12
		28.58	4
		28.585	7
		28.59	26
		28.595	21
		28.6	26
		28.605	14
		28.61	13
		28.615	19
		28.62	12
		28.625	21
		28.63	28
		28.635	31
		28.64	22
		28.645	31
		28.65	13
		28.655	11
		28.66	10
		28.665	9
		28.67	29
		28.675	23
		28.68	21
		28.685	23
		28.69	16
		28.695	18
		28.7	14
		28.705	18
		28.71	31
		28.715	18
		28.72	27
		28.725	24
		28.73	20
		28.735	17
		28.74	12
		28.745	18
		28.75	33
		28.755	29
		28.76	21
		28.765	29
		28.77	17
		28.775	24
		28.78	12
		28.785	26
		28.79	25
		28.795	26
		28.8	27
		28.805	34
		28.81	7
		28.815	18
		28.82	17
		28.825	25
		28.83	33
		28.835	28
		28.84	22
		28.845	38
		28.85	16
		28.855	20
		28.86	13
		28.865	26
		28.87	33
		28.875	20
		28.88	30
		28.885	32
		28.89	15
		28.895	17
		28.9	17
		28.905	22
		28.91	26
		28.915	32
		28.92	22
		28.925	38
		28.93	23
		28.935	29
		28.94	27
		28.945	15
		28.95	40
		28.955	36
		28.96	25
		28.965	28
		28.97	18
		28.975	38
		28.98	22
		28.985	17
		28.99	20
		28.995	36
		29	32
		29.005	27
		29.01	26
		29.015	30
		29.02	23
		29.025	21
		29.03	34
		29.035	28
		29.04	28
		29.045	29
		29.05	25
		29.055	28
		29.06	20
		29.065	25
		29.07	39
		29.075	53
		29.08	29
		29.085	29
		29.09	21
		29.095	33
		29.1	25
		29.105	35
		29.11	44
		29.115	36
		29.12	26
		29.125	34
		29.13	24
		29.135	22
		29.14	26
		29.145	38
		29.15	50
		29.155	40
		29.16	34
		29.165	41
		29.17	39
		29.175	43
		29.18	25
		29.185	27
		29.19	50
		29.195	47
		29.2	48
		29.205	46
		29.21	32
		29.215	46
		29.22	36
		29.225	26
		29.23	49
		29.235	42
		29.24	48
		29.245	46
		29.25	34
		29.255	39
		29.26	31
		29.265	49
		29.27	66
		29.275	48
		29.28	37
		29.285	60
		29.29	42
		29.295	44
		29.3	28
		29.305	43
		29.31	51
		29.315	48
		29.32	46
		29.325	52
		29.33	40
		29.335	40
		29.34	52
		29.345	56
		29.35	53
		29.355	44
		29.36	44
		29.365	58
		29.37	57
		29.375	55
		29.38	45
		29.385	52
		29.39	83
		29.395	68
		29.4	58
		29.405	61
		29.41	62
		29.415	55
		29.42	52
		29.425	53
		29.43	74
		29.435	62
		29.44	60
		29.445	76
		29.45	56
		29.455	71
		29.46	53
		29.465	69
		29.47	77
		29.475	87
		29.48	70
		29.485	76
		29.49	67
		29.495	77
		29.5	69
		29.505	76
		29.51	84
		29.515	84
		29.52	83
		29.525	85
		29.53	77
		29.535	85
		29.54	63
		29.545	71
		29.55	106
		29.555	91
		29.56	97
		29.565	113
		29.57	86
		29.575	121
		29.58	95
		29.585	100
		29.59	109
		29.595	117
		29.6	104
		29.605	149
		29.61	108
		29.615	113
		29.62	109
		29.625	115
		29.63	137
		29.635	118
		29.64	124
		29.645	128
		29.65	138
		29.655	130
		29.66	151
		29.665	134
		29.67	155
		29.675	148
		29.68	158
		29.685	148
		29.69	176
		29.695	135
		29.7	121
		29.705	147
		29.71	164
		29.715	157
		29.72	153
		29.725	168
		29.73	184
		29.735	184
		29.74	193
		29.745	179
		29.75	214
		29.755	198
		29.76	221
		29.765	200
		29.77	202
		29.775	216
		29.78	224
		29.785	226
		29.79	252
		29.795	267
		29.8	263
		29.805	290
		29.81	290
		29.815	326
		29.82	327
		29.825	308
		29.83	356
		29.835	331
		29.84	366
		29.845	384
		29.85	352
		29.855	410
		29.86	410
		29.865	414
		29.87	490
		29.875	495
		29.88	504
		29.885	512
		29.89	554
		29.895	542
		29.9	575
		29.905	624
		29.91	662
		29.915	722
		29.92	800
		29.925	799
		29.93	893
		29.935	936
		29.94	947
		29.945	1077
		29.95	1145
		29.955	1268
		29.96	1340
		29.965	1522
		29.97	1590
		29.975	1762
		29.98	1915
		29.985	2109
		29.99	2382
		29.995	2613
		30	2966
		30.005	3385
		30.01	3736
		30.015	4706
		30.02	5679
		30.025	7271
		30.03	9543
		30.035	13640
		30.04	20252
		30.045	32281
		30.05	52559
		30.055	86993
		30.06	165464
		30.065	269516
		30.07	422405
		30.075	635702
		30.08	1.0265e+06
		30.085	1.36058e+06
		30.09	1.64465e+06
		30.095	1.79405e+06
		30.1	1.738e+06
		30.105	1.4534e+06
		30.11	1.0807e+06
		30.115	603638
		30.12	349372
		30.125	182212
		30.13	82623
		30.135	43437
		30.14	24360
		30.145	15255
		30.15	11035
		30.155	8314
		30.16	6849
		30.165	5581
		30.17	4579
		30.175	3846
		30.18	3497
		30.185	3056
		30.19	2652
		30.195	2426
		30.2	2136
		30.205	1949
		30.21	1794
		30.215	1632
		30.22	1429
		30.225	1304
		30.23	1295
		30.235	1125
		30.24	1042
		30.245	1004
		30.25	936
		30.255	894
		30.26	791
		30.265	765
		30.27	715
		30.275	649
		30.28	654
		30.285	586
		30.29	553
		30.295	552
		30.3	530
		30.305	475
		30.31	472
		30.315	473
		30.32	436
		30.325	400
		30.33	383
		30.335	378
		30.34	348
		30.345	345
		30.35	328
		30.355	322
		30.36	311
		30.365	272
		30.37	295
		30.375	235
		30.38	291
		30.385	245
		30.39	227
		30.395	231
		30.4	230
		30.405	232
		30.41	207
		30.415	186
		30.42	193
		30.425	179
		30.43	233
		30.435	212
		30.44	201
		30.445	192
		30.45	167
		30.455	171
		30.46	164
		30.465	150
		30.47	187
		30.475	159
		30.48	174
		30.485	160
		30.49	138
		30.495	145
		30.5	123
		30.505	113
		30.51	154
		30.515	121
		30.52	117
		30.525	114
		30.53	125
		30.535	100
		30.54	97
		30.545	99
		30.55	109
		30.555	101
		30.56	108
		30.565	96
		30.57	80
		30.575	98
		30.58	108
		30.585	98
		30.59	84
		30.595	87
		30.6	89
		30.605	80
		30.61	67
		30.615	69
		30.62	70
		30.625	86
		30.63	94
		30.635	62
		30.64	73
		30.645	71
		30.65	69
		30.655	80
		30.66	67
		30.665	67
		30.67	82
		30.675	74
		30.68	86
		30.685	90
		30.69	70
		30.695	72
		30.7	50
		30.705	54
		30.71	85
		30.715	47
		30.72	60
		30.725	63
		30.73	37
		30.735	54
		30.74	57
		30.745	52
		30.75	52
		30.755	47
		30.76	59
		30.765	51
		30.77	54
		30.775	49
		30.78	39
		30.785	43
		30.79	67
		30.795	42
		30.8	43
		30.805	46
		30.81	44
		30.815	33
		30.82	35
		30.825	37
		30.83	46
		30.835	49
		30.84	48
		30.845	45
		30.85	24
		30.855	25
		30.86	43
		30.865	36
		30.87	50
		30.875	51
		30.88	37
		30.885	46
		30.89	29
		30.895	43
		30.9	34
		30.905	39
		30.91	37
		30.915	28
		30.92	33
		30.925	43
		30.93	28
		30.935	39
		30.94	29
		30.945	31
		30.95	49
		30.955	34
		30.96	49
		30.965	37
		30.97	30
		30.975	29
		30.98	21
		30.985	32
		30.99	38
		30.995	39
		31	44
		31.005	46
		31.01	23
		31.015	20
		31.02	25
		31.025	23
		31.03	26
		31.035	31
		31.04	31
		31.045	37
		31.05	20
		31.055	27
		31.06	26
		31.065	21
		31.07	43
		31.075	31
		31.08	25
		31.085	38
		31.09	19
		31.095	21
		31.1	24
		31.105	24
		31.11	28
		31.115	32
		31.12	25
		31.125	32
		31.13	24
		31.135	13
		31.14	17
		31.145	28
		31.15	33
		31.155	25
		31.16	30
		31.165	28
		31.17	10
		31.175	24
		31.18	18
		31.185	15
		31.19	34
		31.195	19
		31.2	19
		31.205	31
		31.21	15
		31.215	18
		31.22	12
		31.225	20
		31.23	26
		31.235	14
		31.24	24
		31.245	34
		31.25	21
		31.255	14
		31.26	14
		31.265	17
		31.27	32
		31.275	19
		31.28	23
		31.285	20
		31.29	14
		31.295	18
		31.3	11
		31.305	16
		31.31	30
		31.315	24
		31.32	24
		31.325	31
		31.33	12
		31.335	19
		31.34	16
		31.345	13
		31.35	34
		31.355	16
		31.36	17
		31.365	28
		31.37	7
		31.375	28
		31.38	16
		31.385	16
		31.39	19
		31.395	28
		31.4	24
		31.405	24
		31.41	7
		31.415	11
		31.42	15
		31.425	15
		31.43	22
		31.435	18
		31.44	22
		31.445	21
		31.45	16
		31.455	15
		31.46	9
		31.465	20
		31.47	21
		31.475	19
		31.48	14
		31.485	20
		31.49	15
		31.495	23
		31.5	12

## Sheet: Sheet3
			Rocking curve
			14	3
			14.005	1
			14.01	4
			14.015	1
			14.02	1
			14.025	3
			14.03	0
			14.035	4
			14.04	3
			14.045	5
			14.05	5
			14.055	6
			14.06	0
			14.065	6
			14.07	3
			14.075	4
			14.08	2
			14.085	3
			14.09	4
			14.095	1
			14.1	4
			14.105	2
			14.11	2
			14.115	10
			14.12	2
			14.125	8
			14.13	6
			14.135	8
			14.14	1
			14.145	7
			14.15	4
			14.155	4
			14.16	3
			14.165	5
			14.17	4
			14.175	4
			14.18	2
			14.185	4
			14.19	2
			14.195	3
			14.2	4
			14.205	9
			14.21	3
			14.215	7
			14.22	5
			14.225	5
			14.23	3
			14.235	8
			14.24	2
			14.245	7
			14.25	4
			14.255	3
			14.26	2
			14.265	5
			14.27	5
			14.275	7
			14.28	6
			14.285	3
			14.29	7
			14.295	8
			14.3	5
			14.305	2
			14.31	5
			14.315	8
			14.32	2
			14.325	6
			14.33	7
			14.335	13
			14.34	0
			14.345	6
			14.35	5
			14.355	9
			14.36	4
			14.365	5
			14.37	7
			14.375	0
			14.38	1
			14.385	5
			14.39	4
			14.395	9
			14.4	4
			14.405	6
			14.41	4
			14.415	9
			14.42	4
			14.425	5
			14.43	6
			14.435	8
			14.44	4
			14.445	4
			14.45	9
			14.455	3
			14.46	4
			14.465	2
			14.47	3
			14.475	11
			14.48	2
			14.485	4
			14.49	4
			14.495	4
			14.5	4
			14.505	5
			14.51	9
			14.515	11
			14.52	3
			14.525	8
			14.53	6
			14.535	6
			14.54	1
			14.545	2
			14.55	8
			14.555	5
			14.56	4
			14.565	9
			14.57	9
			14.575	6
			14.58	9
			14.585	7
			14.59	5
			14.595	6
			14.6	4
			14.605	5
			14.61	7
			14.615	6
			14.62	8
			14.625	7
			14.63	7
			14.635	3
			14.64	6
			14.645	5
			14.65	6
			14.655	13
			14.66	2
			14.665	8
			14.67	2
			14.675	5
			14.68	2
			14.685	6
			14.69	11
			14.695	5
			14.7	9
			14.705	11
			14.71	6
			14.715	6
			14.72	4
			14.725	6
			14.73	10
			14.735	7
			14.74	4
			14.745	7
			14.75	6
			14.755	11
			14.76	7
			14.765	9
			14.77	9
			14.775	13
			14.78	7
			14.785	9
			14.79	5
			14.795	10
			14.8	9
			14.805	7
			14.81	15
			14.815	13
			14.82	8
			14.825	13
			14.83	4
			14.835	3
			14.84	12
			14.845	6
			14.85	10
			14.855	8
			14.86	5
			14.865	9
			14.87	14
			14.875	14
			14.88	6
			14.885	9
			14.89	15
			14.895	15
			14.9	7
			14.905	11
			14.91	12
			14.915	20
			14.92	13
			14.925	9
			14.93	17
			14.935	22
			14.94	16
			14.945	17
			14.95	8
			14.955	23
			14.96	13
			14.965	19
			14.97	16
			14.975	23
			14.98	18
			14.985	17
			14.99	16
			14.995	22
			15	21
			15.005	22
			15.01	32
			15.015	21
			15.02	24
			15.025	27
			15.03	25
			15.035	37
			15.04	37
			15.045	40
			15.05	42
			15.055	53
			15.06	89
			15.065	108
			15.07	216
			15.075	552
			15.08	1539
			15.085	4369
			15.09	10871
			15.095	34447
			15.1	196565
			15.105	816590
			15.11	1.37257e+06
			15.115	977719
			15.12	274684
			15.125	68769.9
			15.13	18629
			15.135	8059
			15.14	4279
			15.145	2532
			15.15	1445
			15.155	786
			15.16	433
			15.165	178
			15.17	88
			15.175	61
			15.18	60
			15.185	37
			15.19	44
			15.195	35
			15.2	39
			15.205	32
			15.21	38
			15.215	28
			15.22	21
			15.225	19
			15.23	18
			15.235	25
			15.24	16
			15.245	18
			15.25	19
			15.255	19
			15.26	16
			15.265	12
			15.27	14
			15.275	14
			15.28	12
			15.285	11
			15.29	18
			15.295	9
			15.3	12
			15.305	16
			15.31	8
			15.315	11
			15.32	13
			15.325	9
			15.33	17
			15.335	10
			15.34	12
			15.345	7
			15.35	7
			15.355	15
			15.36	11
			15.365	11
			15.37	13
			15.375	15
			15.38	7
			15.385	8
			15.39	6
			15.395	10
			15.4	10
			15.405	6
			15.41	2
			15.415	7
			15.42	10
			15.425	13
			15.43	8
			15.435	7
			15.44	9
			15.445	8
			15.45	11
			15.455	8
			15.46	7
			15.465	8
			15.47	9
			15.475	10
			15.48	11
			15.485	8
			15.49	12
			15.495	8
			15.5	7
			15.505	4
			15.51	11
			15.515	11
			15.52	4
			15.525	4
			15.53	11
			15.535	9
			15.54	3
			15.545	4
			15.55	7
			15.555	10
			15.56	7
			15.565	8
			15.57	7
			15.575	6
			15.58	8
			15.585	7
			15.59	6
			15.595	8
			15.6	5
			15.605	7
			15.61	2
			15.615	8
			15.62	3
			15.625	4
			15.63	10
			15.635	8
			15.64	3
			15.645	7
			15.65	5
			15.655	7
			15.66	4
			15.665	0
			15.67	6
			15.675	7
			15.68	6
			15.685	6
			15.69	3
			15.695	4
			15.7	4
			15.705	11
			15.71	5
			15.715	9
			15.72	7
			15.725	5
			15.73	4
			15.735	12
			15.74	3
			15.745	4
			15.75	2
			15.755	9
			15.76	5
			15.765	4
			15.77	3
			15.775	7
			15.78	1
			15.785	4
			15.79	1
			15.795	7
			15.8	3
			15.805	5
			15.81	4
			15.815	8
			15.82	5
			15.825	5
			15.83	4
			15.835	5
			15.84	7
			15.845	10
			15.85	5
			15.855	4
			15.86	4
			15.865	4
			15.87	8
			15.875	7
			15.88	3
			15.885	5
			15.89	6
			15.895	7
			15.9	5
			15.905	7
			15.91	5
			15.915	8
			15.92	4
			15.925	4
			15.93	7
			15.935	6
			15.94	2
			15.945	6
			15.95	3
			15.955	4
			15.96	0
			15.965	4
			15.97	4
			15.975	9
			15.98	1
			15.985	3
			15.99	4
			15.995	4
			16	1

## Sheet: Sheet4
			Conventional twin Ga2O3	2theta-omega
			29	2
			29.005	3
			29.01	7
			29.015	2
			29.02	3
			29.025	3
			29.03	3
			29.035	5
			29.04	5
			29.045	8
			29.05	6
			29.055	10
			29.06	12
			29.065	5
			29.07	6
			29.075	1
			29.08	2
			29.085	7
			29.09	4
			29.095	5
			29.1	2
			29.105	1
			29.11	5
			29.115	4
			29.12	8
			29.125	6
			29.13	8
			29.135	6
			29.14	6
			29.145	6
			29.15	5
			29.155	8
			29.16	9
			29.165	7
			29.17	8
			29.175	10
			29.18	9
			29.185	5
			29.19	3
			29.195	6
			29.2	9
			29.205	6
			29.21	4
			29.215	11
			29.22	8
			29.225	4
			29.23	7
			29.235	6
			29.24	9
			29.245	12
			29.25	8
			29.255	9
			29.26	9
			29.265	13
			29.27	10
			29.275	9
			29.28	9
			29.285	5
			29.29	13
			29.295	13
			29.3	13
			29.305	11
			29.31	10
			29.315	7
			29.32	8
			29.325	4
			29.33	6
			29.335	16
			29.34	11
			29.345	5
			29.35	8
			29.355	8
			29.36	14
			29.365	9
			29.37	4
			29.375	16
			29.38	10
			29.385	11
			29.39	16
			29.395	22
			29.4	18
			29.405	20
			29.41	17
			29.415	24
			29.42	13
			29.425	9
			29.43	16
			29.435	13
			29.44	16
			29.445	18
			29.45	13
			29.455	13
			29.46	14
			29.465	10
			29.47	8
			29.475	8
			29.48	18
			29.485	24
			29.49	15
			29.495	26
			29.5	30
			29.505	24
			29.51	29
			29.515	29
			29.52	26
			29.525	28
			29.53	19
			29.535	21
			29.54	19
			29.545	21
			29.55	17
			29.555	12
			29.56	15
			29.565	18
			29.57	17
			29.575	27
			29.58	22
			29.585	25
			29.59	25
			29.595	30
			29.6	32
			29.605	33
			29.61	49
			29.615	38
			29.62	50
			29.625	38
			29.63	39
			29.635	34
			29.64	45
			29.645	46
			29.65	43
			29.655	32
			29.66	42
			29.665	27
			29.67	32
			29.675	20
			29.68	33
			29.685	25
			29.69	38
			29.695	47
			29.7	34
			29.705	42
			29.71	71
			29.715	64
			29.72	71
			29.725	84
			29.73	82
			29.735	92
			29.74	96
			29.745	84
			29.75	87
			29.755	82
			29.76	87
			29.765	59
			29.77	56
			29.775	55
			29.78	64
			29.785	63
			29.79	58
			29.795	76
			29.8	74
			29.805	78
			29.81	106
			29.815	103
			29.82	129
			29.825	145
			29.83	185
			29.835	169
			29.84	194
			29.845	210
			29.85	245
			29.855	193
			29.86	203
			29.865	213
			29.87	198
			29.875	196
			29.88	152
			29.885	180
			29.89	160
			29.895	167
			29.9	191
			29.905	215
			29.91	219
			29.915	258
			29.92	333
			29.925	386
			29.93	489
			29.935	566
			29.94	660
			29.945	728
			29.95	806
			29.955	838
			29.96	884
			29.965	977
			29.97	1024
			29.975	1107
			29.98	1114
			29.985	1151
			29.99	1276
			29.995	1429
			30	1655
			30.005	1834
			30.01	2240
			30.015	2699
			30.02	3450
			30.025	4105
			30.03	5466
			30.035	7233
			30.04	9317
			30.045	12604
			30.05	17345
			30.055	23592
			30.06	33869
			30.065	50171
			30.07	101295
			30.075	193331
			30.08	388472
			30.085	818517
			30.09	1255316
			30.095	1.56671e+06
			30.1	1511283
			30.105	1.06345e+06
			30.11	560623
			30.115	242324
			30.12	113533
			30.125	47388
			30.13	22811
			30.135	13261
			30.14	8865
			30.145	6569
			30.15	5143
			30.155	4401
			30.16	3561
			30.165	3070
			30.17	2615
			30.175	2236
			30.18	1931
			30.185	1760
			30.19	1494
			30.195	1130
			30.2	977
			30.205	793
			30.21	638
			30.215	494
			30.22	403
			30.225	313
			30.23	307
			30.235	264
			30.24	267
			30.245	282
			30.25	285
			30.255	296
			30.26	367
			30.265	348
			30.27	361
			30.275	367
			30.28	357
			30.285	374
			30.29	321
			30.295	263
			30.3	245
			30.305	211
			30.31	206
			30.315	148
			30.32	139
			30.325	113
			30.33	101
			30.335	82
			30.34	94
			30.345	85
			30.35	86
			30.355	105
			30.36	105
			30.365	114
			30.37	106
			30.375	115
			30.38	128
			30.385	122
			30.39	118
			30.395	124
			30.4	117
			30.405	101
			30.41	116
			30.415	93
			30.42	89
			30.425	66
			30.43	61
			30.435	55
			30.44	43
			30.445	41
			30.45	45
			30.455	41
			30.46	39
			30.465	43
			30.47	41
			30.475	42
			30.48	53
			30.485	52
			30.49	55
			30.495	62
			30.5	55
			30.505	65
			30.51	59
			30.515	59
			30.52	44
			30.525	42
			30.53	25
			30.535	38
			30.54	27
			30.545	26
			30.55	29
			30.555	16
			30.56	26
			30.565	25
			30.57	16
			30.575	26
			30.58	23
			30.585	14
			30.59	26
			30.595	31
			30.6	30
			30.605	26
			30.61	33
			30.615	40
			30.62	23
			30.625	33
			30.63	27
			30.635	22
			30.64	16
			30.645	17
			30.65	21
			30.655	17
			30.66	16
			30.665	11
			30.67	11
			30.675	13
			30.68	13
			30.685	13
			30.69	15
			30.695	15
			30.7	15
			30.705	17
			30.71	18
			30.715	17
			30.72	16
			30.725	20
			30.73	16
			30.735	14
			30.74	21
			30.745	17
			30.75	14
			30.755	15
			30.76	15
			30.765	21
			30.77	5
			30.775	11
			30.78	6
			30.785	10
			30.79	7
			30.795	7
			30.8	7
			30.805	8
			30.81	5
			30.815	9
			30.82	10
			30.825	9
			30.83	8
			30.835	15
			30.84	14
			30.845	11
			30.85	10
			30.855	10
			30.86	10
			30.865	10
			30.87	7
			30.875	7
			30.88	9
			30.885	9
			30.89	4
			30.895	10
			30.9	5
			30.905	5
			30.91	1
			30.915	7
			30.92	8
			30.925	5
			30.93	5
			30.935	11
			30.94	12
			30.945	6
			30.95	7
			30.955	7
			30.96	9
			30.965	5
			30.97	10
			30.975	5
			30.98	5
			30.985	8
			30.99	6
			30.995	2
			31	6
			31.005	3
			31.01	1
			31.015	6
			31.02	6
			31.025	2
			31.03	2
			31.035	3
			31.04	3
			31.045	3
			31.05	2
			31.055	7
			31.06	6
			31.065	7
			31.07	6
			31.075	3
			31.08	9
			31.085	2
			31.09	4
			31.095	2
			31.1	5
			31.105	6
			31.11	6
			31.115	6
			31.12	3
			31.125	4
			31.13	4
			31.135	3
			31.14	3
			31.145	3
			31.15	5
			31.155	5
			31.16	7
			31.165	13
			31.17	3
			31.175	4
			31.18	4
			31.185	5
			31.19	5
			31.195	4
			31.2	2
			31.205	0
			31.21	5
			31.215	1
			31.22	6
			31.225	4
			31.23	2
			31.235	3
			31.24	4
			31.245	2
			31.25	5
			31.255	4
			31.26	5
			31.265	4
			31.27	6
			31.275	4
			31.28	5
			31.285	6
			31.29	4
			31.295	3
			31.3	9
			31.305	4
			31.31	7
			31.315	7
			31.32	3
			31.325	3
			31.33	6
			31.335	7
			31.34	4
			31.345	0
			31.35	3
			31.355	5
			31.36	3
			31.365	2
			31.37	8
			31.375	9
			31.38	1
			31.385	3
			31.39	4
			31.395	0
			31.4	6
			31.405	3
			31.41	2
			31.415	4
			31.42	2
			31.425	3
			31.43	4
			31.435	2
			31.44	5
			31.445	4
			31.45	2
			31.455	4
			31.46	3
			31.465	6
			31.47	0
			31.475	2
			31.48	2
			31.485	2
			31.49	5
			31.495	0
			31.5	1
			31.505	5
			31.51	2
			31.515	4
			31.52	2
			31.525	1
			31.53	2
			31.535	5
			31.54	1
			31.545	1
			31.55	3
			31.555	4
			31.56	2
			31.565	0
			31.57	2
			31.575	3
			31.58	3
			31.585	0
			31.59	3
			31.595	2
			31.6	3
			31.605	1
			31.61	3
			31.615	3
			31.62	2
			31.625	1
			31.63	0
			31.635	2
			31.64	2
			31.645	4
			31.65	1
			31.655	5
			31.66	3
			31.665	1
			31.67	3
			31.675	1
			31.68	0
			31.685	0
			31.69	2
			31.695	3
			31.7	3
			31.705	3
			31.71	3
			31.715	5
			31.72	5
			31.725	2
			31.73	4
			31.735	1
			31.74	0
			31.745	5
			31.75	2
			31.755	3
			31.76	3
			31.765	1
			31.77	3
			31.775	4
			31.78	1
			31.785	2
			31.79	1
			31.795	1
			31.8	4
			31.805	4
			31.81	2
			31.815	1
			31.82	2
			31.825	1
			31.83	2
			31.835	0
			31.84	1
			31.845	2
			31.85	1
			31.855	3
			31.86	3
			31.865	1
			31.87	3
			31.875	1
			31.88	3
			31.885	3
			31.89	2
			31.895	3
			31.9	2
			31.905	3
			31.91	2
			31.915	1
			31.92	4
			31.925	0
			31.93	1
			31.935	3
			31.94	1
			31.945	2
			31.95	1
			31.955	3
			31.96	2
			31.965	1
			31.97	2
			31.975	2
			31.98	2
			31.985	0
			31.99	2
			31.995	0
			32	1

## Sheet: Sheet5
			Ga2O3 on Sapphire	Full xrd spetra
			15	29
			15.0206	28
			15.0412	31
			15.0618	25
			15.0824	20
			15.103	21
			15.1236	22
			15.1443	40
			15.1649	27
			15.1855	33
			15.2061	10
			15.2267	24
			15.2473	23
			15.2679	28
			15.2885	25
			15.3091	30
			15.3297	30
			15.3504	30
			15.371	32
			15.3916	15
			15.4122	29
			15.4328	26
			15.4534	28
			15.474	28
			15.4946	28
			15.5152	23
			15.5358	27
			15.5564	16
			15.577	24
			15.5977	28
			15.6183	30
			15.6389	24
			15.6595	22
			15.6801	21
			15.7007	20
			15.7213	29
			15.7419	27
			15.7625	31
			15.7831	21
			15.8038	21
			15.8244	21
			15.845	24
			15.8656	33
			15.8862	26
			15.9068	21
			15.9274	24
			15.948	17
			15.9686	21
			15.9892	16
			16.0098	18
			16.0304	25
			16.0511	30
			16.0717	25
			16.0923	21
			16.1129	19
			16.1335	22
			16.1541	26
			16.1747	30
			16.1953	24
			16.2159	23
			16.2365	24
			16.2571	31
			16.2778	22
			16.2984	19
			16.319	19
			16.3396	27
			16.3602	24
			16.3808	19
			16.4014	25
			16.422	34
			16.4426	21
			16.4632	24
			16.4839	24
			16.5045	33
			16.5251	21
			16.5457	18
			16.5663	25
			16.5869	22
			16.6075	20
			16.6281	29
			16.6487	23
			16.6693	22
			16.6899	19
			16.7106	26
			16.7312	24
			16.7518	27
			16.7724	35
			16.793	20
			16.8136	21
			16.8342	27
			16.8548	23
			16.8754	25
			16.896	30
			16.9166	30
			16.9372	25
			16.9579	20
			16.9785	26
			16.9991	25
			17.0197	15
			17.0403	19
			17.0609	23
			17.0815	20
			17.1021	26
			17.1227	28
			17.1433	31
			17.1639	39
			17.1846	28
			17.2052	38
			17.2258	31
			17.2464	42
			17.267	31
			17.2876	47
			17.3082	26
			17.3288	30
			17.3494	43
			17.37	29
			17.3907	28
			17.4113	35
			17.4319	37
			17.4525	30
			17.4731	32
			17.4937	35
			17.5143	31
			17.5349	34
			17.5555	32
			17.5761	33
			17.5967	39
			17.6173	34
			17.638	27
			17.6586	36
			17.6792	39
			17.6998	38
			17.7204	32
			17.741	35
			17.7616	41
			17.7822	46
			17.8028	36
			17.8234	33
			17.844	47
			17.8647	40
			17.8853	43
			17.9059	41
			17.9265	50
			17.9471	51
			17.9677	58
			17.9883	50
			18.0089	74
			18.0295	71
			18.0501	57
			18.0708	63
			18.0914	73
			18.112	58
			18.1326	87
			18.1532	70
			18.1738	97
			18.1944	105
			18.215	91
			18.2356	106
			18.2562	124
			18.2768	136
			18.2975	122
			18.3181	132
			18.3387	119
			18.3593	117
			18.3799	132
			18.4005	120
			18.4211	146
			18.4417	149
			18.4623	145
			18.4829	179
			18.5035	184
			18.5241	179
			18.5448	206
			18.5654	210
			18.586	258
			18.6066	289
			18.6272	302
			18.6478	313
			18.6684	360
			18.689	405
			18.7096	488
			18.7302	475
			18.7508	556
			18.7715	668
			18.7921	733
			18.8127	853
			18.8333	1026
			18.8539	1188
			18.8745	1531
			18.8951	1790
			18.9157	2145
			18.9363	2778
			18.9569	3506
			18.9776	4533
			18.9982	5775
			19.0188	6784
			19.0394	7819
			19.06	8038
			19.0806	8058
			19.1012	7334
			19.1218	6260
			19.1424	4900
			19.163	4016
			19.1836	3115
			19.2042	2356
			19.2249	1866
			19.2455	1499
			19.2661	1241
			19.2867	1020
			19.3073	848
			19.3279	707
			19.3485	592
			19.3691	566
			19.3897	455
			19.4103	415
			19.4309	347
			19.4516	318
			19.4722	255
			19.4928	270
			19.5134	248
			19.534	211
			19.5546	197
			19.5752	188
			19.5958	185
			19.6164	180
			19.637	142
			19.6577	149
			19.6783	131
			19.6989	132
			19.7195	107
			19.7401	123
			19.7607	105
			19.7813	101
			19.8019	107
			19.8225	92
			19.8431	89
			19.8637	86
			19.8844	74
			19.905	89
			19.9256	85
			19.9462	68
			19.9668	87
			19.9874	66
			20.008	66
			20.0286	64
			20.0492	58
			20.0698	61
			20.0904	70
			20.111	55
			20.1317	56
			20.1523	52
			20.1729	51
			20.1935	40
			20.2141	37
			20.2347	37
			20.2553	38
			20.2759	37
			20.2965	32
			20.3171	34
			20.3377	42
			20.3584	29
			20.379	41
			20.3996	31
			20.4202	36
			20.4408	34
			20.4614	34
			20.482	46
			20.5026	34
			20.5232	36
			20.5438	38
			20.5645	38
			20.5851	46
			20.6057	36
			20.6263	30
			20.6469	40
			20.6675	40
			20.6881	42
			20.7087	41
			20.7293	41
			20.7499	26
			20.7705	41
			20.7911	31
			20.8118	31
			20.8324	21
			20.853	19
			20.8736	30
			20.8942	29
			20.9148	22
			20.9354	20
			20.956	29
			20.9766	23
			20.9972	26
			21.0178	19
			21.0385	23
			21.0591	22
			21.0797	28
			21.1003	20
			21.1209	18
			21.1415	16
			21.1621	26
			21.1827	25
			21.2033	20
			21.2239	23
			21.2446	17
			21.2652	21
			21.2858	15
			21.3064	20
			21.327	30
			21.3476	19
			21.3682	25
			21.3888	22
			21.4094	24
			21.43	12
			21.4506	26
			21.4713	15
			21.4919	23
			21.5125	18
			21.5331	31
			21.5537	19
			21.5743	22
			21.5949	17
			21.6155	14
			21.6361	22
			21.6567	19
			21.6773	19
			21.6979	19
			21.7186	18
			21.7392	22
			21.7598	18
			21.7804	19
			21.801	21
			21.8216	23
			21.8422	12
			21.8628	16
			21.8834	17
			21.904	12
			21.9246	19
			21.9453	23
			21.9659	18
			21.9865	25
			22.0071	14
			22.0277	20
			22.0483	17
			22.0689	18
			22.0895	17
			22.1101	24
			22.1307	22
			22.1514	19
			22.172	20
			22.1926	26
			22.2132	21
			22.2338	14
			22.2544	16
			22.275	18
			22.2956	12
			22.3162	15
			22.3368	13
			22.3574	15
			22.3781	17
			22.3987	26
			22.4193	19
			22.4399	14
			22.4605	24
			22.4811	24
			22.5017	19
			22.5223	20
			22.5429	21
			22.5635	17
			22.5841	20
			22.6047	15
			22.6254	23
			22.646	20
			22.6666	25
			22.6872	12
			22.7078	15
			22.7284	21
			22.749	11
			22.7696	21
			22.7902	15
			22.8108	15
			22.8315	16
			22.8521	20
			22.8727	18
			22.8933	10
			22.9139	18
			22.9345	19
			22.9551	19
			22.9757	16
			22.9963	19
			23.0169	17
			23.0375	18
			23.0582	23
			23.0788	15
			23.0994	15
			23.12	20
			23.1406	27
			23.1612	16
			23.1818	24
			23.2024	16
			23.223	22
			23.2436	19
			23.2642	15
			23.2848	17
			23.3055	18
			23.3261	15
			23.3467	20
			23.3673	22
			23.3879	17
			23.4085	18
			23.4291	10
			23.4497	16
			23.4703	22
			23.4909	18
			23.5115	14
			23.5322	17
			23.5528	18
			23.5734	13
			23.594	14
			23.6146	18
			23.6352	25
			23.6558	13
			23.6764	23
			23.697	23
			23.7176	9
			23.7383	15
			23.7589	14
			23.7795	23
			23.8001	17
			23.8207	11
			23.8413	21
			23.8619	26
			23.8825	21
			23.9031	21
			23.9237	15
			23.9443	14
			23.965	23
			23.9856	17
			24.0062	20
			24.0268	12
			24.0474	14
			24.068	25
			24.0886	11
			24.1092	16
			24.1298	16
			24.1504	17
			24.171	19
			24.1916	19
			24.2123	23
			24.2329	23
			24.2535	13
			24.2741	11
			24.2947	16
			24.3153	20
			24.3359	16
			24.3565	15
			24.3771	22
			24.3977	27
			24.4184	26
			24.439	24
			24.4596	22
			24.4802	8
			24.5008	13
			24.5214	23
			24.542	15
			24.5626	18
			24.5832	17
			24.6038	9
			24.6244	19
			24.6451	27
			24.6657	17
			24.6863	22
			24.7069	13
			24.7275	24
			24.7481	21
			24.7687	26
			24.7893	22
			24.8099	13
			24.8305	19
			24.8511	23
			24.8717	26
			24.8924	22
			24.913	17
			24.9336	22
			24.9542	18
			24.9748	20
			24.9954	23
			25.016	20
			25.0366	21
			25.0572	12
			25.0778	23
			25.0984	17
			25.1191	18
			25.1397	14
			25.1603	23
			25.1809	15
			25.2015	17
			25.2221	12
			25.2427	14
			25.2633	19
			25.2839	14
			25.3045	17
			25.3252	19
			25.3458	21
			25.3664	19
			25.387	15
			25.4076	18
			25.4282	17
			25.4488	13
			25.4694	15
			25.49	14
			25.5106	12
			25.5312	12
			25.5519	20
			25.5725	17
			25.5931	16
			25.6137	12
			25.6343	21
			25.6549	20
			25.6755	17
			25.6961	25
			25.7167	21
			25.7373	19
			25.758	20
			25.7785	23
			25.7992	16
			25.8198	17
			25.8404	23
			25.861	15
			25.8816	18
			25.9022	25
			25.9228	10
			25.9434	19
			25.964	13
			25.9846	11
			26.0053	22
			26.0259	19
			26.0465	22
			26.0671	18
			26.0877	25
			26.1083	14
			26.1289	23
			26.1495	19
			26.1701	17
			26.1907	21
			26.2113	21
			26.232	14
			26.2526	23
			26.2732	16
			26.2938	21
			26.3144	13
			26.335	18
			26.3556	11
			26.3762	18
			26.3968	17
			26.4174	24
			26.438	21
			26.4586	19
			26.4793	19
			26.4999	18
			26.5205	17
			26.5411	15
			26.5617	22
			26.5823	16
			26.6029	23
			26.6235	23
			26.6441	18
			26.6647	16
			26.6853	18
			26.706	18
			26.7266	23
			26.7472	17
			26.7678	20
			26.7884	23
			26.809	17
			26.8296	14
			26.8502	15
			26.8708	17
			26.8914	15
			26.9121	17
			26.9327	22
			26.9533	13
			26.9739	16
			26.9945	13
			27.0151	13
			27.0357	6
			27.0563	23
			27.0769	18
			27.0975	19
			27.1181	13
			27.1388	20
			27.1594	10
			27.18	21
			27.2006	17
			27.2212	24
			27.2418	15
			27.2624	19
			27.283	10
			27.3036	26
			27.3242	25
			27.3448	16
			27.3654	13
			27.3861	14
			27.4067	14
			27.4273	12
			27.4479	19
			27.4685	18
			27.4891	20
			27.5097	14
			27.5303	21
			27.5509	18
			27.5715	25
			27.5922	20
			27.6128	13
			27.6334	17
			27.654	15
			27.6746	18
			27.6952	24
			27.7158	16
			27.7364	18
			27.757	18
			27.7776	15
			27.7982	17
			27.8189	19
			27.8395	15
			27.8601	12
			27.8807	20
			27.9013	22
			27.9219	23
			27.9425	19
			27.9631	19
			27.9837	18
			28.0043	20
			28.025	24
			28.0455	18
			28.0662	11
			28.0868	20
			28.1074	24
			28.128	13
			28.1486	25
			28.1692	19
			28.1898	26
			28.2104	21
			28.231	14
			28.2517	14
			28.2722	25
			28.2929	13
			28.3135	22
			28.3341	16
			28.3547	23
			28.3753	12
			28.3959	12
			28.4165	13
			28.4371	13
			28.4577	18
			28.4783	20
			28.499	8
			28.5196	15
			28.5402	20
			28.5608	18
			28.5814	12
			28.602	12
			28.6226	18
			28.6432	20
			28.6638	17
			28.6844	20
			28.705	23
			28.7257	26
			28.7463	19
			28.7669	16
			28.7875	19
			28.8081	20
			28.8287	21
			28.8493	8
			28.8699	22
			28.8905	14
			28.9111	23
			28.9317	27
			28.9523	15
			28.973	7
			28.9936	12
			29.0142	22
			29.0348	20
			29.0554	17
			29.076	18
			29.0966	15
			29.1172	17
			29.1378	23
			29.1584	18
			29.1791	13
			29.1997	23
			29.2203	14
			29.2409	17
			29.2615	7
			29.2821	14
			29.3027	14
			29.3233	19
			29.3439	21
			29.3645	16
			29.3851	19
			29.4058	18
			29.4264	16
			29.447	18
			29.4676	18
			29.4882	20
			29.5088	22
			29.5294	18
			29.55	16
			29.5706	17
			29.5912	27
			29.6119	10
			29.6325	19
			29.6531	14
			29.6737	12
			29.6943	19
			29.7149	22
			29.7355	25
			29.7561	21
			29.7767	17
			29.7973	19
			29.8179	23
			29.8386	17
			29.8591	21
			29.8798	18
			29.9004	20
			29.921	22
			29.9416	15
			29.9622	14
			29.9828	21
			30.0034	25
			30.024	23
			30.0446	20
			30.0652	21
			30.0859	18
			30.1065	12
			30.1271	18
			30.1477	15
			30.1683	12
			30.1889	23
			30.2095	24
			30.2301	22
			30.2507	19
			30.2713	18
			30.2919	21
			30.3126	20
			30.3332	18
			30.3538	19
			30.3744	19
			30.395	21
			30.4156	21
			30.4362	18
			30.4568	19
			30.4774	14
			30.498	22
			30.5187	24
			30.5392	20
			30.5599	25
			30.5805	18
			30.6011	25
			30.6217	24
			30.6423	28
			30.6629	27
			30.6835	29
			30.7041	19
			30.7247	21
			30.7453	18
			30.766	25
			30.7866	27
			30.8072	24
			30.8278	23
			30.8484	22
			30.869	20
			30.8896	23
			30.9102	28
			30.9308	26
			30.9514	27
			30.972	23
			30.9927	26
			31.0133	20
			31.0339	24
			31.0545	13
			31.0751	26
			31.0957	19
			31.1163	16
			31.1369	16
			31.1575	25
			31.1781	16
			31.1988	16
			31.2194	18
			31.24	20
			31.2606	22
			31.2812	17
			31.3018	19
			31.3224	17
			31.343	21
			31.3636	18
			31.3842	18
			31.4048	21
			31.4255	26
			31.4461	22
			31.4667	19
			31.4873	12
			31.5079	16
			31.5285	21
			31.5491	23
			31.5697	25
			31.5903	19
			31.6109	21
			31.6315	24
			31.6521	14
			31.6728	16
			31.6934	13
			31.714	11
			31.7346	17
			31.7552	20
			31.7758	22
			31.7964	14
			31.817	21
			31.8376	18
			31.8582	13
			31.8788	17
			31.8995	36
			31.9201	20
			31.9407	19
			31.9613	22
			31.9819	18
			32.0025	22
			32.0231	14
			32.0437	18
			32.0643	22
			32.0849	16
			32.1056	22
			32.1262	22
			32.1468	19
			32.1674	23
			32.188	20
			32.2086	23
			32.2292	13
			32.2498	18
			32.2704	20
			32.291	14
			32.3116	20
			32.3323	21
			32.3528	13
			32.3735	17
			32.3941	13
			32.4147	19
			32.4353	29
			32.4559	25
			32.4765	21
			32.4971	21
			32.5177	28
			32.5383	19
			32.559	15
			32.5795	15
			32.6002	16
			32.6208	17
			32.6414	17
			32.662	17
			32.6826	11
			32.7032	14
			32.7238	20
			32.7444	22
			32.765	18
			32.7856	14
			32.8062	22
			32.8269	30
			32.8475	21
			32.8681	21
			32.8887	26
			32.9093	16
			32.9299	21
			32.9505	21
			32.9711	22
			32.9917	20
			33.0123	18
			33.0329	14
			33.0536	18
			33.0742	19
			33.0948	13
			33.1154	17
			33.136	16
			33.1566	14
			33.1772	20
			33.1978	17
			33.2184	14
			33.239	27
			33.2597	20
			33.2803	19
			33.3009	23
			33.3215	23
			33.3421	15
			33.3627	21
			33.3833	19
			33.4039	22
			33.4245	21
			33.4451	16
			33.4657	11
			33.4864	16
			33.507	18
			33.5276	13
			33.5482	25
			33.5688	17
			33.5894	23
			33.61	27
			33.6306	22
			33.6512	18
			33.6718	18
			33.6925	19
			33.7131	19
			33.7337	16
			33.7543	24
			33.7749	20
			33.7955	20
			33.8161	23
			33.8367	23
			33.8573	20
			33.8779	22
			33.8985	27
			33.9192	22
			33.9398	16
			33.9604	15
			33.981	22
			34.0016	16
			34.0222	28
			34.0428	20
			34.0634	23
			34.084	14
			34.1046	20
			34.1252	17
			34.1459	21
			34.1665	20
			34.1871	13
			34.2077	17
			34.2283	12
			34.2489	25
			34.2695	24
			34.2901	28
			34.3107	20
			34.3313	21
			34.3519	24
			34.3725	21
			34.3932	18
			34.4138	22
			34.4344	16
			34.455	19
			34.4756	18
			34.4962	15
			34.5168	28
			34.5374	13
			34.558	28
			34.5786	21
			34.5992	29
			34.6199	26
			34.6405	19
			34.6611	24
			34.6817	25
			34.7023	19
			34.7229	20
			34.7435	26
			34.7641	19
			34.7847	20
			34.8053	23
			34.8259	25
			34.8466	28
			34.8672	17
			34.8878	20
			34.9084	22
			34.929	16
			34.9496	25
			34.9702	26
			34.9908	19
			35.0114	13
			35.032	21
			35.0526	22
			35.0733	20
			35.0939	25
			35.1145	15
			35.1351	31
			35.1557	20
			35.1763	20
			35.1969	26
			35.2175	17
			35.2381	19
			35.2587	21
			35.2794	23
			35.3	18
			35.3206	19
			35.3412	28
			35.3618	29
			35.3824	23
			35.403	32
			35.4236	19
			35.4442	25
			35.4648	20
			35.4854	32
			35.5061	23
			35.5267	26
			35.5473	26
			35.5679	26
			35.5885	28
			35.6091	19
			35.6297	27
			35.6503	24
			35.6709	20
			35.6915	25
			35.7121	18
			35.7328	19
			35.7534	24
			35.774	24
			35.7946	23
			35.8152	16
			35.8358	23
			35.8564	26
			35.877	21
			35.8976	19
			35.9182	19
			35.9388	29
			35.9594	27
			35.9801	25
			36.0007	28
			36.0213	23
			36.0419	19
			36.0625	20
			36.0831	19
			36.1037	19
			36.1243	21
			36.1449	19
			36.1655	22
			36.1861	28
			36.2068	21
			36.2274	25
			36.248	17
			36.2686	34
			36.2892	26
			36.3098	21
			36.3304	22
			36.351	23
			36.3716	14
			36.3922	26
			36.4128	31
			36.4335	18
			36.4541	27
			36.4747	14
			36.4953	21
			36.5159	31
			36.5365	31
			36.5571	34
			36.5777	29
			36.5983	25
			36.6189	37
			36.6395	27
			36.6602	31
			36.6808	31
			36.7014	36
			36.722	30
			36.7426	34
			36.7632	42
			36.7838	30
			36.8044	55
			36.825	38
			36.8456	44
			36.8663	35
			36.8869	32
			36.9075	31
			36.9281	35
			36.9487	34
			36.9693	27
			36.9899	27
			37.0105	34
			37.0311	30
			37.0517	33
			37.0723	30
			37.093	30
			37.1136	46
			37.1342	30
			37.1548	20
			37.1754	28
			37.196	38
			37.2166	40
			37.2372	26
			37.2578	37
			37.2784	38
			37.299	33
			37.3197	39
			37.3403	34
			37.3609	33
			37.3815	39
			37.4021	37
			37.4227	31
			37.4433	30
			37.4639	33
			37.4845	29
			37.5051	42
			37.5257	34
			37.5463	41
			37.567	50
			37.5876	47
			37.6082	47
			37.6288	61
			37.6494	182
			37.67	416
			37.6906	247
			37.7112	92
			37.7318	46
			37.7524	66
			37.773	52
			37.7937	57
			37.8143	66
			37.8349	59
			37.8555	76
			37.8761	76
			37.8967	55
			37.9173	85
			37.9379	87
			37.9585	89
			37.9791	77
			37.9997	100
			38.0204	128
			38.041	154
			38.0616	145
			38.0822	159
			38.1028	195
			38.1234	221
			38.144	260
			38.1646	279
			38.1852	333
			38.2058	387
			38.2264	461
			38.2471	611
			38.2677	742
			38.2883	906
			38.3089	997
			38.3295	1235
			38.3501	1511
			38.3707	1905
			38.3913	2057
			38.4119	2408
			38.4325	2551
			38.4532	2650
			38.4738	2738
			38.4944	2652
			38.515	2593
			38.5356	2356
			38.5562	2108
			38.5768	1775
			38.5974	1495
			38.618	1273
			38.6386	1050
			38.6592	855
			38.6799	687
			38.7005	573
			38.7211	430
			38.7417	391
			38.7623	328
			38.7829	252
			38.8035	204
			38.8241	182
			38.8447	142
			38.8653	139
			38.8859	124
			38.9066	113
			38.9272	92
			38.9478	102
			38.9684	80
			38.989	72
			39.0096	69
			39.0302	66
			39.0508	74
			39.0714	67
			39.092	55
			39.1126	73
			39.1332	51
			39.1539	56
			39.1745	65
			39.1951	52
			39.2157	56
			39.2363	49
			39.2569	43
			39.2775	54
			39.2981	50
			39.3187	52
			39.3393	48
			39.3599	48
			39.3806	44
			39.4012	47
			39.4218	45
			39.4424	63
			39.463	53
			39.4836	58
			39.5042	52
			39.5248	37
			39.5454	56
			39.566	56
			39.5866	63
			39.6073	48
			39.6279	55
			39.6485	40
			39.6691	55
			39.6897	54
			39.7103	48
			39.7309	52
			39.7515	66
			39.7721	65
			39.7927	46
			39.8133	68
			39.834	65
			39.8546	70
			39.8752	72
			39.8958	69
			39.9164	93
			39.937	97
			39.9576	110
			39.9782	132
			39.9988	189
			40.0194	483
			40.0401	556
			40.0607	295
			40.0813	160
			40.1019	131
			40.1225	124
			40.1431	103
			40.1637	100
			40.1843	86
			40.2049	104
			40.2255	66
			40.2461	95
			40.2668	91
			40.2874	90
			40.308	93
			40.3286	158
			40.3492	147
			40.3698	121
			40.3904	99
			40.411	110
			40.4316	90
			40.4522	100
			40.4728	79
			40.4935	99
			40.5141	104
			40.5347	89
			40.5553	107
			40.5759	104
			40.5965	98
			40.6171	102
			40.6377	101
			40.6583	95
			40.6789	87
			40.6995	121
			40.7201	104
			40.7408	116
			40.7614	100
			40.782	120
			40.8026	105
			40.8232	124
			40.8438	108
			40.8644	127
			40.885	121
			40.9056	125
			40.9262	115
			40.9468	106
			40.9675	137
			40.9881	134
			41.0087	130
			41.0293	154
			41.0499	128
			41.0705	133
			41.0911	164
			41.1117	123
			41.1323	134
			41.1529	140
			41.1735	147
			41.1942	144
			41.2148	139
			41.2354	150
			41.256	157
			41.2766	162
			41.2972	183
			41.3178	184
			41.3384	189
			41.359	198
			41.3796	192
			41.4002	214
			41.4209	239
			41.4415	262
			41.4621	250
			41.4827	237
			41.5033	289
			41.5239	305
			41.5445	369
			41.5651	406
			41.5857	455
			41.6063	603
			41.627	914
			41.6476	1251
			41.6682	1330
			41.6888	1272
			41.7094	1329
			41.73	1604
			41.7506	2243
			41.7712	3719
			41.7918	7260
			41.8124	18162
			41.833	79160
			41.8537	79618
			41.8743	19748
			41.8949	9224
			41.9155	10780
			41.9361	35683
			41.9567	60968
			41.9773	17740
			41.9979	5672
			42.0185	3150
			42.0391	2080
			42.0597	1614
			42.0804	1135
			42.101	926
			42.1216	740
			42.1422	672
			42.1628	595
			42.1834	478
			42.204	444
			42.2246	394
			42.2452	386
			42.2658	335
			42.2864	312
			42.307	306
			42.3277	291
			42.3483	276
			42.3689	285
			42.3895	269
			42.4101	236
			42.4307	258
			42.4513	248
			42.4719	224
			42.4925	220
			42.5131	215
			42.5337	198
			42.5544	209
			42.575	201
			42.5956	200
			42.6162	153
			42.6368	183
			42.6574	181
			42.678	154
			42.6986	165
			42.7192	174
			42.7398	175
			42.7604	158
			42.7811	166
			42.8017	144
			42.8223	166
			42.8429	137
			42.8635	141
			42.8841	160
			42.9047	142
			42.9253	129
			42.9459	110
			42.9665	135
			42.9871	145
			43.0078	127
			43.0284	138
			43.049	143
			43.0696	141
			43.0902	139
			43.1108	113
			43.1314	120
			43.152	123
			43.1726	110
			43.1932	127
			43.2139	115
			43.2345	129
			43.2551	101
			43.2757	117
			43.2963	132
			43.3169	104
			43.3375	103
			43.3581	111
			43.3787	108
			43.3993	96
			43.4199	111
			43.4406	111
			43.4612	90
			43.4818	85
			43.5024	100
			43.523	107
			43.5436	87
			43.5642	73
			43.5848	66
			43.6054	81
			43.626	100
			43.6466	70
			43.6673	94
			43.6879	80
			43.7085	87
			43.7291	92
			43.7497	96
			43.7703	96
			43.7909	85
			43.8115	62
			43.8321	74
			43.8527	84
			43.8733	64
			43.8939	67
			43.9146	65
			43.9352	71
			43.9558	62
			43.9764	68
			43.997	72
			44.0176	71
			44.0382	75
			44.0588	70
			44.0794	63
			44.1	73
			44.1206	65
			44.1413	66
			44.1619	44
			44.1825	47
			44.2031	65
			44.2237	50
			44.2443	47
			44.2649	51
			44.2855	61
			44.3061	51
			44.3267	55
			44.3473	60
			44.368	44
			44.3886	55
			44.4092	43
			44.4298	54
			44.4504	45
			44.471	35
			44.4916	40
			44.5122	42
			44.5328	36
			44.5534	42
			44.574	48
			44.5947	40
			44.6153	41
			44.6359	54
			44.6565	42
			44.6771	43
			44.6977	40
			44.7183	38
			44.7389	39
			44.7595	36
			44.7801	39
			44.8008	32
			44.8214	32
			44.842	28
			44.8626	35
			44.8832	40
			44.9038	35
			44.9244	39
			44.945	41
			44.9656	35
			44.9862	31
			45.0068	18
			45.0275	33
			45.0481	43
			45.0687	36
			45.0893	32
			45.1099	29
			45.1305	25
			45.1511	24
			45.1717	31
			45.1923	38
			45.2129	25
			45.2335	27
			45.2542	27
			45.2748	25
			45.2954	26
			45.316	36
			45.3366	26
			45.3572	18
			45.3778	34
			45.3984	25
			45.419	35
			45.4396	29
			45.4602	23
			45.4808	28
			45.5015	21
			45.5221	22
			45.5427	32
			45.5633	26
			45.5839	24
			45.6045	32
			45.6251	28
			45.6457	32
			45.6663	33
			45.6869	16
			45.7075	25
			45.7282	21
			45.7488	22
			45.7694	29
			45.79	22
			45.8106	26
			45.8312	26
			45.8518	20
			45.8724	35
			45.893	23
			45.9136	25
			45.9342	22
			45.9549	24
			45.9755	30
			45.9961	23
			46.0167	32
			46.0373	23
			46.0579	21
			46.0785	26
			46.0991	26
			46.1197	27
			46.1403	24
			46.1609	22
			46.1816	22
			46.2022	26
			46.2228	19
			46.2434	24
			46.264	23
			46.2846	19
			46.3052	27
			46.3258	24
			46.3464	20
			46.367	24
			46.3877	22
			46.4083	28
			46.4289	15
			46.4495	23
			46.4701	30
			46.4907	22
			46.5113	24
			46.5319	24
			46.5525	24
			46.5731	25
			46.5937	22
			46.6144	21
			46.635	32
			46.6556	13
			46.6762	18
			46.6968	21
			46.7174	22
			46.738	25
			46.7586	19
			46.7792	25
			46.7998	28
			46.8204	24
			46.8411	15
			46.8617	27
			46.8823	30
			46.9029	23
			46.9235	21
			46.9441	29
			46.9647	20
			46.9853	18
			47.0059	23
			47.0265	22
			47.0471	28
			47.0677	19
			47.0884	31
			47.109	22
			47.1296	27
			47.1502	22
			47.1708	25
			47.1914	22
			47.212	32
			47.2326	18
			47.2532	22
			47.2738	21
			47.2944	25
			47.3151	26
			47.3357	22
			47.3563	28
			47.3769	28
			47.3975	15
			47.4181	21
			47.4387	16
			47.4593	25
			47.4799	29
			47.5005	26
			47.5211	20
			47.5418	30
			47.5624	33
			47.583	22
			47.6036	25
			47.6242	24
			47.6448	32
			47.6654	26
			47.686	23
			47.7066	28
			47.7272	30
			47.7478	24
			47.7685	26
			47.7891	23
			47.8097	26
			47.8303	21
			47.8509	31
			47.8715	24
			47.8921	27
			47.9127	17
			47.9333	29
			47.9539	23
			47.9746	21
			47.9952	24
			48.0158	24
			48.0364	24
			48.057	27
			48.0776	30
			48.0982	30
			48.1188	29
			48.1394	19
			48.16	24
			48.1806	25
			48.2013	30
			48.2219	20
			48.2425	20
			48.2631	24
			48.2837	23
			48.3043	25
			48.3249	24
			48.3455	32
			48.3661	17
			48.3867	27
			48.4073	20
			48.428	40
			48.4486	36
			48.4692	19
			48.4898	18
			48.5104	19
			48.531	26
			48.5516	27
			48.5722	34
			48.5928	19
			48.6134	24
			48.634	18
			48.6546	26
			48.6753	28
			48.6959	19
			48.7165	29
			48.7371	22
			48.7577	28
			48.7783	25
			48.7989	27
			48.8195	34
			48.8401	26
			48.8607	32
			48.8813	21
			48.902	26
			48.9226	12
			48.9432	28
			48.9638	34
			48.9844	21
			49.005	27
			49.0256	35
			49.0462	29
			49.0668	31
			49.0874	31
			49.108	26
			49.1287	28
			49.1493	20
			49.1699	28
			49.1905	24
			49.2111	39
			49.2317	29
			49.2523	22
			49.2729	29
			49.2935	21
			49.3141	21
			49.3347	24
			49.3554	15
			49.376	29
			49.3966	24
			49.4172	25
			49.4378	21
			49.4584	35
			49.479	18
			49.4996	24
			49.5202	26
			49.5408	37
			49.5615	30
			49.5821	25
			49.6027	28
			49.6233	17
			49.6439	20
			49.6645	34
			49.6851	18
			49.7057	26
			49.7263	35
			49.7469	25
			49.7675	30
			49.7882	23
			49.8088	19
			49.8294	21
			49.85	25
			49.8706	21
			49.8912	30
			49.9118	31
			49.9324	24
			49.953	31
			49.9736	22
			49.9942	27
			50.0149	22
			50.0355	21
			50.0561	21
			50.0767	30
			50.0973	29
			50.1179	20
			50.1385	23
			50.1591	25
			50.1797	29
			50.2003	21
			50.2209	35
			50.2415	24
			50.2622	13
			50.2828	24
			50.3034	17
			50.324	32
			50.3446	25
			50.3652	17
			50.3858	30
			50.4064	22
			50.427	29
			50.4476	24
			50.4682	26
			50.4889	19
			50.5095	23
			50.5301	24
			50.5507	28
			50.5713	20
			50.5919	34
			50.6125	18
			50.6331	28
			50.6537	15
			50.6743	18
			50.6949	30
			50.7156	13
			50.7362	22
			50.7568	27
			50.7774	21
			50.798	36
			50.8186	22
			50.8392	24
			50.8598	35
			50.8804	28
			50.901	19
			50.9216	26
			50.9423	24
			50.9629	17
			50.9835	27
			51.0041	29
			51.0247	21
			51.0453	23
			51.0659	22
			51.0865	28
			51.1071	26
			51.1277	20
			51.1484	26
			51.169	27
			51.1896	24
			51.2102	17
			51.2308	18
			51.2514	22
			51.272	19
			51.2926	25
			51.3132	24
			51.3338	16
			51.3544	27
			51.3751	22
			51.3957	19
			51.4163	33
			51.4369	22
			51.4575	23
			51.4781	19
			51.4987	20
			51.5193	19
			51.5399	25
			51.5605	21
			51.5812	18
			51.6018	21
			51.6224	24
			51.643	21
			51.6636	27
			51.6842	22
			51.7048	21
			51.7254	27
			51.746	19
			51.7666	23
			51.7872	25
			51.8079	23
			51.8284	19
			51.8491	29
			51.8697	36
			51.8903	24
			51.9109	26
			51.9315	23
			51.9521	22
			51.9727	15
			51.9933	15
			52.0139	25
			52.0346	28
			52.0551	28
			52.0758	17
			52.0964	23
			52.117	27
			52.1376	26
			52.1582	26
			52.1788	21
			52.1994	24
			52.22	27
			52.2406	26
			52.2612	19
			52.2818	24
			52.3025	27
			52.3231	23
			52.3437	37
			52.3643	26
			52.3849	29
			52.4055	24
			52.4261	21
			52.4467	36
			52.4673	24
			52.4879	20
			52.5085	27
			52.5292	14
			52.5498	29
			52.5704	24
			52.591	19
			52.6116	28
			52.6322	17
			52.6528	16
			52.6734	16
			52.694	32
			52.7146	34
			52.7353	22
			52.7559	20
			52.7765	31
			52.7971	28
			52.8177	22
			52.8383	24
			52.8589	27
			52.8795	26
			52.9001	28
			52.9207	24
			52.9413	32
			52.962	29
			52.9826	20
			53.0032	30
			53.0238	27
			53.0444	17
			53.065	25
			53.0856	29
			53.1062	23
			53.1268	20
			53.1474	21
			53.168	23
			53.1887	31
			53.2093	28
			53.2299	36
			53.2505	20
			53.2711	21
			53.2917	22
			53.3123	27
			53.3329	25
			53.3535	15
			53.3741	28
			53.3947	21
			53.4153	24
			53.436	26
			53.4566	18
			53.4772	19
			53.4978	20
			53.5184	21
			53.539	16
			53.5596	23
			53.5802	18
			53.6008	28
			53.6214	17
			53.642	27
			53.6627	32
			53.6833	18
			53.7039	21
			53.7245	29
			53.7451	13
			53.7657	19
			53.7863	17
			53.8069	17
			53.8275	25
			53.8481	13
			53.8687	29
			53.8894	18
			53.91	29
			53.9306	19
			53.9512	16
			53.9718	27
			53.9924	28
			54.013	19
			54.0336	25
			54.0542	23
			54.0748	22
			54.0954	25
			54.1161	19
			54.1367	26
			54.1573	32
			54.1779	29
			54.1985	28
			54.2191	24
			54.2397	16
			54.2603	25
			54.2809	15
			54.3015	22
			54.3222	20
			54.3428	22
			54.3634	16
			54.384	29
			54.4046	21
			54.4252	31
			54.4458	15
			54.4664	24
			54.487	21
			54.5076	29
			54.5282	28
			54.5489	22
			54.5695	21
			54.5901	29
			54.6107	26
			54.6313	32
			54.6519	20
			54.6725	15
			54.6931	21
			54.7137	28
			54.7343	23
			54.7549	22
			54.7756	23
			54.7962	21
			54.8168	29
			54.8374	27
			54.858	31
			54.8786	25
			54.8992	27
			54.9198	24
			54.9404	29
			54.961	13
			54.9816	18
			55.0022	21
			55.0229	22
			55.0435	18
			55.0641	17
			55.0847	33
			55.1053	29
			55.1259	28
			55.1465	20
			55.1671	22
			55.1877	21
			55.2084	32
			55.2289	22
			55.2496	22
			55.2702	24
			55.2908	32
			55.3114	27
			55.332	20
			55.3526	19
			55.3732	23
			55.3938	23
			55.4144	22
			55.435	23
			55.4556	26
			55.4763	22
			55.4969	27
			55.5175	28
			55.5381	23
			55.5587	20
			55.5793	24
			55.5999	32
			55.6205	31
			55.6411	29
			55.6617	20
			55.6823	25
			55.703	41
			55.7236	27
			55.7442	18
			55.7648	34
			55.7854	28
			55.806	38
			55.8266	27
			55.8472	24
			55.8678	31
			55.8884	23
			55.9091	21
			55.9297	31
			55.9503	26
			55.9709	24
			55.9915	29
			56.0121	21
			56.0327	27
			56.0533	32
			56.0739	36
			56.0945	31
			56.1151	33
			56.1358	27
			56.1564	22
			56.177	31
[truncated: 672 more rows]

## Sheet: Sheet6
				Ga2O3 on sapphire	rocking curve
				6.9	1
				6.91	2
				6.92	3
				6.93	4
				6.94	0
				6.95	1
				6.96	2
				6.97	0
				6.98	3
				6.99	0
				7	1
				7.01	1
				7.02	1
				7.03	0
				7.04	1
				7.05	3
				7.06	0
				7.07	1
				7.08	3
				7.09	4
				7.1	2
				7.11	2
				7.12	2
				7.13	0
				7.14	0
				7.15	1
				7.16	2
				7.17	1
				7.18	2
				7.19	3
				7.2	1
				7.21	2
				7.22	2
				7.23	2
				7.24	1
				7.25	5
				7.26	1
				7.27	6
				7.28	6
				7.29	3
				7.3	3
				7.31	1
				7.32	3
				7.33	4
				7.34	2
				7.35	0
				7.36	4
				7.37	3
				7.38	5
				7.39	1
				7.4	2
				7.41	5
				7.42	6
				7.43	6
				7.44	5
				7.45	7
				7.46	6
				7.47	3
				7.48	2
				7.49	0
				7.5	2
				7.51	3
				7.52	1
				7.53	5
				7.54	5
				7.55	3
				7.56	5
				7.57	9
				7.58	6
				7.59	5
				7.6	2
				7.61	3
				7.62	5
				7.63	2
				7.64	6
				7.65	5
				7.66	5
				7.67	5
				7.68	4
				7.69	0
				7.7	3
				7.71	8
				7.72	4
				7.73	6
				7.74	6
				7.75	10
				7.76	8
				7.77	5
				7.78	2
				7.79	5
				7.8	9
				7.81	5
				7.82	6
				7.83	8
				7.84	5
				7.85	7
				7.86	3
				7.87	4
				7.88	6
				7.89	5
				7.9	2
				7.91	5
				7.92	8
				7.93	10
				7.94	5
				7.95	6
				7.96	7
				7.97	8
				7.98	6
				7.99	13
				8	7
				8.01	1
				8.02	6
				8.03	9
				8.04	18
				8.05	10
				8.06	13
				8.07	6
				8.08	13
				8.09	8
				8.1	10
				8.11	4
				8.12	10
				8.13	9
				8.14	14
				8.15	9
				8.16	12
				8.17	10
				8.18	8
				8.19	9
				8.2	14
				8.21	13
				8.22	5
				8.23	12
				8.24	13
				8.25	10
				8.26	7
				8.27	13
				8.28	6
				8.29	15
				8.3	8
				8.31	14
				8.32	12
				8.33	12
				8.34	12
				8.35	11
				8.36	7
				8.37	14
				8.38	13
				8.39	16
				8.4	11
				8.41	7
				8.42	16
				8.43	9
				8.44	13
				8.45	13
				8.46	11
				8.47	10
				8.48	15
				8.49	13
				8.5	20
				8.51	10
				8.52	12
				8.53	17
				8.54	10
				8.55	7
				8.56	13
				8.57	13
				8.58	23
				8.59	15
				8.6	14
				8.61	14
				8.62	7
				8.63	22
				8.64	23
				8.65	14
				8.66	13
				8.67	18
				8.68	14
				8.69	16
				8.7	21
				8.71	14
				8.72	25
				8.73	20
				8.74	24
				8.75	27
				8.76	20
				8.77	26
				8.78	16
				8.79	15
				8.8	21
				8.81	18
				8.82	21
				8.83	12
				8.84	21
				8.85	21
				8.86	32
				8.87	21
				8.88	27
				8.89	17
				8.9	26
				8.91	27
				8.92	19
				8.93	24
				8.94	18
				8.95	36
				8.96	13
				8.97	25
				8.98	22
				8.99	30
				9	28
				9.01	26
				9.02	27
				9.03	20
				9.04	29
				9.05	25
				9.06	25
				9.07	36
				9.08	32
				9.09	27
				9.1	34
				9.11	31
				9.12	22
				9.13	29
				9.14	21
				9.15	31
				9.16	28
				9.17	23
				9.18	31
				9.19	32
				9.2	27
				9.21	40
				9.22	23
				9.23	32
				9.24	19
				9.25	36
				9.26	27
				9.27	31
				9.28	35
				9.29	32
				9.3	39
				9.31	26
				9.32	28
				9.33	39
				9.34	38
				9.35	35
				9.36	32
				9.37	34
				9.38	43
				9.39	38
				9.4	35
				9.41	35
				9.42	39
				9.43	30
				9.44	31
				9.45	32
				9.46	27
				9.47	25
				9.48	46
				9.49	39
				9.5	30
				9.51	43
				9.52	29
				9.53	41
				9.54	43
				9.55	44
				9.56	53
				9.57	38
				9.58	40
				9.59	41
				9.6	46
				9.61	27
				9.62	31
				9.63	33
				9.64	44
				9.65	43
				9.66	33
				9.67	33
				9.68	22
				9.69	46
				9.7	37
				9.71	40
				9.72	29
				9.73	37
				9.74	33
				9.75	34
				9.76	33
				9.77	43
				9.78	27
				9.79	42
				9.8	27
				9.81	34
				9.82	40
				9.83	32
				9.84	38
				9.85	41
				9.86	39
				9.87	45
				9.88	25
				9.89	27
				9.9	36
				9.91	42
				9.92	21
				9.93	36
				9.94	25
				9.95	24
				9.96	37
				9.97	32
				9.98	30
				9.99	30
				10	25
				10.01	29
				10.02	32
				10.03	27
				10.04	31
				10.05	35
				10.06	25
				10.07	25
				10.08	21
				10.09	22
				10.1	24
				10.11	23
				10.12	28
				10.13	27
				10.14	22
				10.15	24
				10.16	20
				10.17	31
				10.18	28
				10.19	29
				10.2	22
				10.21	27
				10.22	25
				10.23	26
				10.24	17
				10.25	17
				10.26	17
				10.27	29
				10.28	21
				10.29	15
				10.3	20
				10.31	16
				10.32	21
				10.33	18
				10.34	18
				10.35	15
				10.36	25
				10.37	16
				10.38	20
				10.39	20
				10.4	28
				10.41	16
				10.42	17
				10.43	15
				10.44	29
				10.45	13
				10.46	15
				10.47	22
				10.48	28
				10.49	12
				10.5	10
				10.51	6
				10.52	19
				10.53	12
				10.54	13
				10.55	16
				10.56	18
				10.57	12
				10.58	10
				10.59	7
				10.6	8
				10.61	16
				10.62	12
				10.63	15
				10.64	11
				10.65	12
				10.66	14
				10.67	9
				10.68	14
				10.69	16
				10.7	18
				10.71	17
				10.72	10
				10.73	12
				10.74	8
				10.75	10
				10.76	9
				10.77	8
				10.78	10
				10.79	11
				10.8	8
				10.81	17
				10.82	6
				10.83	9
				10.84	8
				10.85	15
				10.86	12
				10.87	10
				10.88	12
				10.89	4
				10.9	7
				10.91	4
				10.92	11
				10.93	6
				10.94	13
				10.95	16
				10.96	7
				10.97	9
				10.98	6
				10.99	11
				11	4
				11.01	3
				11.02	7
				11.03	7
				11.04	9
				11.05	8
				11.06	7
				11.07	4
				11.08	7
				11.09	5
				11.1	9
				11.11	8
				11.12	3
				11.13	3
				11.14	2
				11.15	5
				11.16	3
				11.17	4
				11.18	5
				11.19	6
				11.2	6
				11.21	1
				11.22	4
				11.23	4
				11.24	6
				11.25	5
				11.26	6
				11.27	3
				11.28	7
				11.29	5
				11.3	4
				11.31	4
				11.32	3
				11.33	3
				11.34	5
				11.35	6
				11.36	3
				11.37	3
				11.38	6
				11.39	2
				11.4	4
				11.41	6
				11.42	6
				11.43	7
				11.44	3
				11.45	2
				11.46	3
				11.47	1
				11.48	3
				11.49	5
				11.5	1
				11.51	3
				11.52	5
				11.53	2
				11.54	1
				11.55	6
				11.56	3
				11.57	3
				11.58	6
				11.59	2
				11.6	2
				11.61	3
				11.62	2
				11.63	2
				11.64	5
				11.65	0
				11.66	4
				11.67	1
				11.68	1
				11.69	3
				11.7	2
				11.71	5
				11.72	2
				11.73	6
				11.74	1
				11.75	3
				11.76	4
				11.77	4
				11.78	2
				11.79	3
				11.8	4
				11.81	1
				11.82	3
				11.83	4
				11.84	3
				11.85	0
				11.86	4
				11.87	5
				11.88	3
				11.89	1
				11.9	2
