# Supplementary material for: Single‐Crystalline β‐Ga2O3 Homoepitaxy on a Near Van der Waals Surface of (100) Substrate
Source: Adv Sci (Weinh). 2025 Mar 8;12(17):2417436. doi: 10.1002/advs.202417436 (PMC12061327; doi:10.1002/advs.202417436)
Supplement: Supplementary file 2 — Supplemental Tables [file ADVS-12-2417436-s001.zip › RHEED.xlsx]

## Sheet: Sheet1
		X1	Y1	X2	Y2
		0.05	234.633	0.05	236.292
		0.151	234.38	0.151	236.697
		0.252	234.519	0.252	237.555
		0.352	234.335	0.352	237.446
		0.453	234.557	0.453	236.359
		0.554	234.43	0.554	235.428
		0.656	234.612	0.656	235.405
		0.806	234.638	0.806	235.851
		0.894	234.799	0.894	236.351
		0.958	234.616	0.958	236.822
		1.059	234.65	1.059	235.704
		1.16	234.454	1.16	235.699
		1.26	234.679	1.26	236.456
		1.362	234.375	1.362	235.58
		1.462	234.408	1.462	235.737
		1.564	234.4	1.564	235.865
		1.664	234.346	1.664	236.305
		1.927	234.358	1.927	236.221
		2.094	234.473	2.094	235.771
		2.242	234.579	2.242	234.33
		2.337	234.579	2.337	234.886
		2.37	234.482	2.37	235.687
		2.472	234.365	2.472	236.476
		2.573	234.471	2.573	236.253
		2.674	234.502	2.674	235.219
		2.774	234.425	2.774	234.458
		2.875	234.35	2.875	234.88
		2.976	234.293	2.976	234.402
		3.077	234.455	3.077	235.354
		3.178	234.474	3.178	236.626
		3.279	234.748	3.279	235.578
		3.38	234.767	3.38	234.958
		3.48	234.62	3.48	234.727
		3.581	234.774	3.581	234.545
		3.704	234.67	3.704	235.263
		3.893	234.351	3.893	235.803
		3.934	233.916	3.934	235.736
		4.036	234.629	4.036	235.399
		4.137	234.471	4.137	235.374
		4.237	234.33	4.237	234.791
		4.401	234.392	4.401	235.098
		4.438	234.636	4.438	235.268
		4.54	234.783	4.54	235.535
		4.641	234.785	4.641	236.27
		4.742	234.914	4.742	235.988
		4.843	234.684	4.843	234.086
		4.944	234.719	4.944	235.113
		5.044	234.334	5.044	235.856
		5.146	234.535	5.146	235.93
		5.246	234.588	5.246	236.178
		5.347	234.653	5.347	236.006
		5.448	234.451	5.448	235.702
		5.549	234.511	5.549	234.885
		5.65	234.518	5.65	234.843
		5.75	234.595	5.75	235.136
		5.852	234.616	5.852	235.816
		5.966	234.74	5.966	236.141
		6.053	234.839	6.053	235.103
		6.154	234.665	6.154	234.494
		6.255	234.766	6.255	234.176
		6.356	234.722	6.356	234.495
		6.457	234.693	6.457	234.591
		6.558	234.773	6.558	234.999
		6.659	234.537	6.659	235.511
		6.759	234.781	6.759	236.264
		6.861	234.695	6.861	234.903
		6.961	234.918	6.961	235.626
		7.062	234.78	7.062	235.626
		7.163	234.866	7.163	235.569
		7.264	235.091	7.264	235.572
		7.365	234.895	7.365	235.155
		7.466	234.798	7.466	234.975
		7.567	234.871	7.567	234.472
		7.667	234.714	7.667	234.844
		7.769	234.788	7.769	234.625
		7.869	234.776	7.869	235.102
		7.97	234.624	7.97	235.869
		8.071	234.934	8.071	235.828
		8.172	234.936	8.172	234.594
		8.273	234.906	8.273	234.845
		8.373	234.84	8.373	235.172
		8.475	234.64	8.475	235.331
		8.576	234.776	8.576	235.566
		8.677	234.878	8.677	235.007
		8.777	234.904	8.777	234.762
		8.878	234.741	8.878	234.519
		8.979	234.942	8.979	236.101
		9.08	234.884	9.08	234.797
		9.181	235.037	9.181	234.32
		9.282	234.858	9.282	235.245
		9.383	235.031	9.383	235.423
		9.484	235.191	9.484	236.067
		9.584	235.024	9.584	235.756
		9.685	235.137	9.685	235.418
		9.785	235.231	9.785	235.671
		9.887	234.849	9.887	234.975
		9.988	235.27	9.988	235.987
		10.089	234.943	10.089	235.347
		10.189	234.826	10.189	234.793
		10.291	234.878	10.291	235.492
		10.391	235.076	10.391	235.377
		10.492	234.936	10.492	234.953
		10.594	235.062	10.594	233.78
		10.693	235.123	10.693	233.572
		10.795	235.138	10.795	233.945
		10.895	235.13	10.895	233.687
		10.997	235.033	10.997	235.265
		11.098	235.347	11.098	234.861
		11.199	235.227	11.199	234.613
		11.3	235.079	11.3	234.888
		11.4	235.182	11.4	233.79
		11.502	234.848	11.502	234.238
		11.602	234.734	11.602	234.472
		11.704	234.731	11.704	234.186
		11.804	234.914	11.804	234.521
		11.905	235.084	11.905	233.817
		12.006	235.184	12.006	234.641
		12.106	235.191	12.106	233.804
		12.208	235.208	12.208	233.14
		12.309	235.306	12.309	233.856
		12.41	235.331	12.41	234.801
		12.511	235.213	12.511	234.793
		12.611	235.147	12.611	234.456
		12.712	235.121	12.712	234.173
		12.813	234.817	12.813	233.187
		12.914	235.206	12.914	232.513
		13.015	235.06	13.015	233.879
		13.115	235.116	13.115	233.866
		13.217	235.375	13.217	234.772
		13.318	235.062	13.318	234.762
		13.419	235.186	13.419	234.123
		13.519	235.268	13.519	234.934
		13.62	235.327	13.62	233.578
		13.722	235.388	13.722	233.534
		13.822	235.179	13.822	234.635
		13.923	235.117	13.923	235.453
		14.023	234.976	14.023	235.944
		14.125	235.202	14.125	235.545
		14.225	235.162	14.225	234.744
		14.327	235.196	14.327	233.546
		14.428	235.073	14.428	234.098
		14.528	235.372	14.528	235.34
		14.629	235.335	14.629	235.456
		14.73	235.2	14.73	236.199
		14.831	235.076	14.831	235.164
		14.931	235.078	14.931	234.654
		15.033	235.144	15.033	234.082
		15.133	235.234	15.133	233.905
		15.234	235.29	15.234	234.401
		15.335	235.169	15.335	234.872
		15.436	235.23	15.436	235.522
		15.537	235.317	15.537	233.757
		15.638	235.313	15.638	233.616
		15.739	235.376	15.739	233.155
		15.84	235.48	15.84	233.945
		15.941	235.508	15.941	235.025
		16.042	235.315	16.042	235.535
		16.142	235.399	16.142	235.064
		16.243	235.209	16.243	235.446
		16.344	235.262	16.344	234.807
		16.445	235.087	16.445	234.183
		16.546	235.006	16.546	234.228
		16.647	234.927	16.647	234.925
		16.748	235.066	16.748	236.277
		16.849	235.116	16.849	236.296
		16.949	235.3	16.949	236.981
		17.051	235.126	17.051	235.431
		17.152	234.998	17.152	234.971
		17.252	235.207	17.252	234.616
		17.352	235.278	17.352	234.576
		17.453	235.148	17.453	235.314
		17.554	235.159	17.554	235.367
		17.656	234.997	17.656	235.93
		17.757	235.242	17.757	235.647
		17.858	235.183	17.858	233.559
		17.959	234.887	17.959	233.456
		18.06	235.124	18.06	234.228
		18.161	235.092	18.161	234.822
		18.261	235.485	18.261	234.547
		18.363	235.449	18.363	233.645
		18.463	235.379	18.463	234.608
		18.564	235.569	18.564	234.471
		18.665	235.417	18.665	234.336
		18.765	235.372	18.765	235.087
		18.867	235.264	18.867	235.868
		18.967	235.367	18.967	237.072
		19.068	235.306	19.068	235.887
		19.169	235.331	19.169	235.525
		19.27	235.153	19.27	235.205
		19.372	235.205	19.372	234.573
		19.472	235.465	19.472	235.77
		19.572	235.459	19.572	235.151
		19.674	235.527	19.674	235.225
		19.775	235.446	19.775	236.457
		19.875	235.344	19.875	236.233
		19.976	235.451	19.976	236.773
		20.077	235.369	20.077	236.886
		20.178	235.469	20.178	235.537
		20.279	235.277	20.279	235.693
		20.38	235.48	20.38	235.694
		20.481	235.278	20.481	234.026
		20.581	235.503	20.581	234.119
		20.682	235.696	20.682	234.362
		20.784	235.535	20.784	233.754
		20.884	235.567	20.884	233.984
		20.985	235.611	20.985	234.582
		21.086	235.593	21.086	233.347
		21.187	235.673	21.187	232.938
		21.288	235.522	21.288	232.438
		21.389	235.556	21.389	232.55
		21.49	235.496	21.49	233.487
		21.591	235.485	21.591	233.724
		21.692	235.524	21.692	233.534
		21.793	235.681	21.793	233.073
		21.892	235.616	21.892	231.681
		21.994	235.607	21.994	231.949
		22.095	235.757	22.095	231.687
		22.196	235.784	22.196	231.761
		22.297	235.702	22.297	232.172
		22.398	235.744	22.398	232.677
		22.499	235.715	22.499	232.872
		22.6	235.723	22.6	232.762
		22.701	235.824	22.701	232.808
		22.801	235.725	22.801	232.845
		22.902	235.744	22.902	232.842
		23.003	235.832	23.003	232.712
		23.104	235.813	23.104	231.175
		23.204	235.957	23.204	230.254
		23.305	235.926	23.305	230.901
		23.407	235.921	23.407	231.536
		23.508	235.836	23.508	231.727
		23.609	235.926	23.609	231.839
		23.709	235.813	23.709	231.54
		23.81	235.723	23.81	231.123
		23.911	235.592	23.911	231.416
		24.012	235.823	24.012	230.999
		24.113	235.623	24.113	232.915
		24.213	235.644	24.213	235.259
		24.314	235.866	24.314	236.448
		24.416	235.943	24.416	236.827
		24.516	236.049	24.516	236.672
		24.617	236.078	24.617	235.567
		24.719	235.925	24.719	235.439
		24.818	235.85	24.818	234.935
		24.92	235.687	24.92	235.696
		25.021	235.799	25.021	236.048
		25.121	235.661	25.121	235.846
		25.223	235.486	25.223	236.385
		25.323	235.654	25.323	236.538
		25.425	235.699	25.425	236.034
		25.525	235.655	25.525	235.629
		25.626	235.828	25.626	234.823
		25.727	235.796	25.727	235.152
		25.828	236.012	25.828	235.434
		25.929	235.841	25.929	236.528
		26.03	235.712	26.03	236.374
		26.13	235.794	26.13	235.754
		26.232	235.813	26.232	235.752
		26.333	235.791	26.333	234.965
		26.434	235.711	26.434	235.952
		26.534	235.649	26.534	235.209
		26.635	235.716	26.635	234.585
		26.736	235.714	26.736	235.192
		26.836	235.851	26.836	234.43
		26.938	235.966	26.938	235.284
		27.038	236.095	27.038	234.624
		27.14	236.022	27.14	233.148
		27.24	236.335	27.24	232.428
		27.342	235.883	27.342	231.314
		27.442	235.993	27.442	229.876
		27.543	236.063	27.543	230.488
		27.644	236.188	27.644	231.17
		27.745	236.135	27.745	233.133
		27.845	236.23	27.845	232.906
		27.947	236.33	27.947	233.381
		28.047	236.172	28.047	232.928
		28.148	236.255	28.148	232.008
		28.25	236.482	28.25	231.363
		28.35	236.318	28.35	230.79
		28.451	236.303	28.451	231.624
		28.552	236.331	28.552	232.024
		28.653	236.233	28.653	233.161
		28.754	235.929	28.754	232.881
		28.855	235.889	28.855	231.857
		28.956	235.992	28.956	231.357
		29.057	236.089	29.057	230.747
		29.157	236.008	29.157	229.266
		29.258	236.109	29.258	228.726
		29.359	236.27	29.359	229.657
		29.46	236.371	29.46	229.144
		29.561	236.403	29.561	228.975
		29.662	236.344	29.662	228.705
		29.763	236.24	29.763	229.264
		29.864	236.24	29.864	227.895
		29.965	236.253	29.965	229.268
		30.065	236.273	30.065	228.367
		30.167	236.201	30.167	229.089
		30.267	236.065	30.267	229.627
		30.368	236.417	30.368	230.267
		30.469	236.181	30.469	230.882
		30.57	236.535	30.57	229.835
		30.671	236.469	30.671	229.339
		30.772	236.454	30.772	228.883
		30.873	236.662	30.873	228.564
		30.973	236.471	30.973	228.905
		31.075	236.249	31.075	228.249
		31.175	236.042	31.175	227.559
		31.275	236.308	31.275	228.305
		31.377	236.239	31.377	228.053
		31.477	236.256	31.477	228.756
		31.579	236.341	31.579	229.128
		31.679	236.351	31.679	228.897
		31.781	236.395	31.781	228.55
		31.882	236.313	31.882	228.641
		31.982	236.606	31.982	231.027
		32.083	236.737	32.083	230.744
		32.185	236.749	32.185	230.622
		32.285	236.617	32.285	229.134
		32.386	236.541	32.386	228.42
		32.487	236.405	32.487	228.424
		32.588	236.508	32.588	227.606
		32.689	236.243	32.689	228.218
		32.789	236.321	32.789	229.135
		32.89	236.548	32.89	230.076
		32.991	236.534	32.991	230.131
		33.092	236.492	33.092	229.091
		33.193	236.565	33.193	228.184
		33.294	236.331	33.294	228.321
		33.395	236.505	33.395	229.432
		33.495	236.703	33.495	229.159
		33.597	236.669	33.597	229.039
		33.697	236.393	33.697	229.771
		33.799	236.433	33.799	229.485
		33.899	236.555	33.899	229.885
		34	236.45	34	228.449
		34.101	236.477	34.101	228.491
		34.202	236.375	34.202	229.078
		34.303	236.603	34.303	230.059
		34.404	236.857	34.404	230.499
		34.504	236.96	34.504	230.321
		34.606	236.614	34.606	230.389
		34.707	236.784	34.707	229.781
		34.808	236.533	34.808	228.464
		34.908	236.48	34.908	227.531
		35.009	236.371	35.009	227.705
		35.11	236.419	35.11	228.084
		35.21	236.436	35.21	227.562
		35.311	236.477	35.311	227.793
		35.413	236.432	35.413	227.895
		35.514	236.44	35.514	227.848
		35.615	236.489	35.615	229.308
		35.715	236.458	35.715	229.305
		35.816	236.476	35.816	228.017
		35.917	236.612	35.917	228.381
		36.018	236.339	36.018	230.44
		36.119	236.514	36.119	233.843
		36.22	236.256	36.22	235.465
		36.32	236.432	36.32	236.434
		36.421	236.348	36.421	235.575
		36.523	236.445	36.523	233.502
		36.623	236.701	36.623	231.308
		36.724	236.79	36.724	230.538
		36.825	236.821	36.825	232.016
		36.926	236.827	36.926	233.481
		37.027	236.564	37.027	233.574
		37.128	236.593	37.128	233.321
		37.229	236.753	37.229	231.809
		37.33	236.544	37.33	231.728
		37.43	236.512	37.43	230.699
		37.532	236.535	37.532	229.569
		37.632	236.539	37.632	230.729
		37.733	236.383	37.733	231.846
		37.834	236.507	37.834	231.758
		37.934	236.678	37.934	232.688
		38.036	236.763	38.036	232.579
		38.137	237.019	38.137	231.706
		38.238	236.729	38.238	231.603
		38.339	236.756	38.339	231.417
		38.44	236.813	38.44	232.885
		38.54	236.492	38.54	233.319
		38.641	236.755	38.641	233.17
		38.741	236.573	38.741	232.554
		38.843	236.837	38.843	231.396
		38.944	236.749	38.944	231.19
		39.044	236.732	39.044	231.115
		39.146	236.84	39.146	230.847
		39.247	236.879	39.247	231.602
		39.348	236.91	39.348	232.559
		39.448	236.976	39.448	232.703
		39.549	237.01	39.549	231.143
		39.65	236.932	39.65	231.38
		39.751	236.763	39.751	231.623
		39.851	236.641	39.851	230.755
		39.952	236.471	39.952	231.743
		40.053	236.545	40.053	231.38
		40.155	236.447	40.155	231.056
		40.256	236.68	40.256	231.52
		40.357	236.704	40.357	231.826
		40.457	236.825	40.457	231.301
		40.558	236.842	40.558	231.09
		40.659	236.949	40.659	230.896
		40.759	237.173	40.759	231.717
		40.86	237.098	40.86	231.524
		40.961	237.106	40.961	233.17
		41.063	236.979	41.063	233.295
		41.164	236.905	41.164	232.387
		41.265	236.782	41.265	231.927
		41.364	236.712	41.364	230.514
		41.466	236.625	41.466	230.462
		41.567	236.826	41.567	229.83
		41.668	236.875	41.668	230.299
		41.769	236.876	41.769	230.975
		41.87	236.977	41.87	230.542
		41.971	236.719	41.971	232.594
		42.072	236.78	42.072	231.747
		42.173	236.706	42.173	231.181
		42.273	236.743	42.273	230.421
		42.374	236.506	42.374	231.748
		42.475	236.517	42.475	232.076
		42.576	236.469	42.576	232.597
		42.677	236.767	42.677	232.878
		42.777	236.986	42.777	231.871
		42.879	236.926	42.879	230.601
		42.979	237.123	42.979	231.419
		43.08	236.983	43.08	229.995
		43.181	237.184	43.181	230.029
		43.282	237.322	43.282	230.549
		43.383	237.132	43.383	231.59
		43.484	237.076	43.484	232.485
		43.585	237.096	43.585	231.193
		43.686	236.98	43.686	230.158
		43.787	236.867	43.787	230.263
		43.888	237.006	43.888	230.493
		43.989	236.795	43.989	230.501
		44.09	237.191	44.09	231.168
		44.19	236.853	44.19	230.633
		44.291	237.042	44.291	230.514
		44.392	237.193	44.392	230.267
		44.493	236.975	44.493	231.21
		44.593	237.227	44.593	229.985
		44.694	236.778	44.694	230.321
		44.796	237.127	44.796	231.541
		44.896	236.906	44.896	232.939
		44.998	236.874	44.998	232.564
		45.098	237.013	45.098	232.755
		45.199	237.058	45.199	231.969
		45.3	237.156	45.3	231.165
		45.401	237.291	45.401	230.591
		45.502	237.331	45.502	230.838
		45.603	237.502	45.603	231.078
		45.703	237.325	45.703	231.433
		45.805	237.226	45.805	231.003
		45.905	237.134	45.905	230.219
		46.006	237.209	46.006	230.316
		46.107	236.891	46.107	229.838
		46.208	236.793	46.208	229.871
		46.309	236.964	46.309	230.271
		46.41	236.828	46.41	231.178
		46.511	236.697	46.511	231.544
		46.611	236.972	46.611	231.201
		46.712	237.157	46.712	230.965
		46.813	237.433	46.813	229.899
		46.913	237.324	46.913	230.244
		47.015	236.976	47.015	230.859
		47.116	237.056	47.116	230.98
		47.217	236.779	47.217	231.681
		47.318	236.993	47.318	231.676
		47.419	237.046	47.419	231.774
		47.52	236.905	47.52	231.274
		47.62	237.008	47.62	230.512
		47.721	236.962	47.721	230.928
		47.823	237.103	47.823	230.517
		47.923	237.274	47.923	231.752
		48.024	237.472	48.024	231.964
		48.125	237.349	48.125	230.024
		48.225	237.228	48.225	230.313
		48.326	237.328	48.326	229.893
		48.428	237.328	48.428	230.286
		48.529	237.078	48.529	229.895
		48.629	236.87	48.629	230.481
		48.73	236.841	48.73	231.994
		48.831	236.959	48.831	231.691
		48.932	237.033	48.932	233.011
		49.033	236.886	49.033	233.242
		49.134	237.193	49.134	231.217
		49.234	237.299	49.234	230.724
		49.336	237.105	49.336	230.628
		49.437	237.157	49.437	231.05
		49.538	237.047	49.538	230.905
		49.638	237.17	49.638	232.248
		49.739	237.088	49.739	231.575
		49.84	237.085	49.84	231.083
		49.94	236.803	49.94	231.408
		50.041	236.84	50.041	231.426
		50.143	236.913	50.143	231.51
		50.244	237.285	50.244	232.614
		50.345	237.116	50.345	231.943
		50.446	237.164	50.446	232.656
		50.546	237.504	50.546	231.64
		50.647	237.479	50.647	231.595
		50.749	237.208	50.749	230.495
		50.849	236.919	50.849	230.065
		50.95	236.943	50.95	231.843
		51.05	236.656	51.05	232.138
		51.152	236.902	51.152	231.722
		51.253	236.868	51.253	232.307
		51.353	236.783	51.353	232.651
		51.454	237.193	51.454	232.293
		51.555	237.257	51.555	230.724
		51.656	237.219	51.656	230.869
		51.757	237.346	51.757	230.609
		51.858	237.351	51.858	229.973
		51.959	237.297	51.959	229.464
		52.059	237.455	52.059	229.318
		52.161	237.249	52.161	229.602
		52.262	237.291	52.262	228.805
		52.362	237.016	52.362	228.304
		52.463	236.995	52.463	228.312
		52.563	237.016	52.563	228.124
		52.665	237.11	52.665	228.697
		52.767	237.044	52.767	228.669
		52.866	237.235	52.866	229.277
		52.967	237.281	52.967	229.886
		53.069	237.182	53.069	230.228
		53.17	237.092	53.17	229.941
		53.271	237.201	53.271	228.963
		53.371	237.313	53.371	228.654
		53.472	237.258	53.472	228.803
		53.573	237.186	53.573	228.606
		53.674	237.125	53.674	228.95
		53.775	237.031	53.775	229.258
		53.876	237.142	53.876	230.224
		53.977	237.29	53.977	230.793
		54.078	237.697	54.078	230.749
		54.178	237.746	54.178	230.44
		54.28	237.777	54.28	230.642
		54.38	237.562	54.38	230.261
		54.481	237.414	54.481	230.565
		54.582	237.436	54.582	229.315
		54.683	237.174	54.683	228.914
		54.784	237.351	54.784	228.926
		54.884	237.152	54.884	228.584
		54.986	237.336	54.986	229.541
		55.086	237.39	55.086	230.487
		55.188	237.027	55.188	230.543
		55.288	237.357	55.288	230.697
		55.389	237.568	55.389	230.811
		55.49	237.509	55.49	231.076
		55.591	237.624	55.591	231.702
		55.692	237.611	55.692	232.412
		55.793	237.529	55.793	232.622
		55.893	237.317	55.893	231.806
		55.995	237.154	55.995	231.851
		56.096	237.422	56.096	230.07
		56.196	237.452	56.196	228.97
		56.297	237.334	56.297	229.292
		56.398	237.388	56.398	229.233
		56.499	237.489	56.499	230.261
		56.6	237.432	56.6	230.569
		56.701	237.849	56.701	231.105
		56.802	237.788	56.802	230.9
		56.902	237.642	56.902	230.961
		57.004	237.752	57.004	229.097
		57.104	237.6	57.104	220.899
		57.204	237.488	57.204	208.542
		57.306	237.032	57.306	203.686
		57.407	237.407	57.407	206.544
		57.508	237.111	57.508	211.63
		57.609	237.202	57.609	216.761
		57.71	237.362	57.71	220.513
		57.811	237.54	57.811	222.235
		57.911	237.747	57.911	225.447
		58.012	237.603	58.012	230.195
		58.113	237.934	58.113	228.713
		58.214	237.878	58.214	221.17
		58.315	237.614	58.315	227.461
		58.416	237.584	58.416	226.928
		58.517	237.658	58.517	226.708
		58.618	237.6	58.618	227.236
		58.719	237.611	58.719	228.146
		58.82	237.608	58.82	228.528
		58.92	237.415	58.92	228.331
		59.021	237.697	59.021	227.913
		59.122	237.605	59.122	228.392
		59.223	237.641	59.223	227.617
		59.324	237.99	59.324	228.474
		59.425	237.737	59.425	228.188
		59.525	237.551	59.525	229.021
		59.627	237.52	59.627	228.143
		59.727	237.522	59.727	228.328
		59.829	237.527	59.829	227.965
		59.929	237.702	59.929	228.089
		60.03	237.507	60.03	229.395
		60.131	237.718	60.131	229.317
		60.232	237.735	60.232	228.827
		60.333	237.629	60.333	229.477
		60.434	237.937	60.434	228.763
		60.535	237.871	60.535	227.828
		60.635	238.094	60.635	228.55
		60.736	238.049	60.736	227.387
		60.836	237.857	60.836	227.555
		60.938	237.789	60.938	226.346
		61.038	237.716	61.038	223.789
		61.139	237.527	61.139	221.968
		61.241	237.438	61.241	219.099
		61.342	237.431	61.342	216.372
		61.443	237.353	61.443	214.919
		61.543	237.735	61.543	214.38
		61.645	237.164	61.645	212.546
		61.745	237.543	61.745	211.031
		61.846	237.328	61.846	208.843
		61.947	237.521	61.947	207.691
		62.048	237.494	62.048	205.316
		62.149	237.335	62.149	205.839
		62.25	237.205	62.25	205.769
		62.351	237.131	62.351	203.919
		62.452	237.244	62.452	202.529
		62.552	237.04	62.552	200.905
		62.654	237.213	62.654	200.256
		62.755	237.237	62.755	199.916
		62.855	237.044	62.855	198.221
		62.956	237.315	62.956	197.148
		63.057	237.266	63.057	195.766
		63.158	237.11	63.158	193.221
		63.258	237.033	63.258	190.75
		63.36	236.915	63.36	186.241
		63.46	236.995	63.46	178.894
		63.561	236.874	63.561	168.436
		63.662	236.704	63.662	155.547
		63.763	236.619	63.763	145.535
		63.864	236.853	63.864	142.673
		63.965	236.74	63.965	147.612
		64.066	236.817	64.066	165.381
		64.166	236.873	64.166	180.089
		64.268	236.972	64.268	191.804
		64.369	236.927	64.369	200.294
		64.469	236.835	64.469	203.194
		64.57	236.895	64.57	202.767
		64.671	236.684	64.671	201.376
		64.772	236.876	64.772	201.315
		64.873	236.722	64.873	200.629
		64.974	236.678	64.974	199.039
		65.075	236.654	65.075	196.252
		65.176	236.493	65.176	191.977
		65.277	236.478	65.277	187.85
		65.378	236.689	65.378	182.593
		65.478	236.713	65.478	177.491
		65.579	236.792	65.579	170.063
		65.68	236.609	65.68	162.562
		65.781	236.684	65.781	159.83
		65.882	236.539	65.882	155.626
		65.982	236.303	65.982	148.406
		66.084	236.254	66.084	142.894
		66.185	236.417	66.185	138.793
		66.285	236.274	66.285	138.805
		66.386	236.244	66.386	134.744
		66.487	236.213	66.487	130.271
		66.587	236.499	66.587	125.519
		66.689	236.408	66.689	121.443
		66.789	236.54	66.789	122.32
		66.891	236.436	66.891	123.928
		66.992	236.485	66.992	127.514
		67.092	236.378	67.092	130.482
		67.194	236.192	67.194	133.438
		67.294	236.093	67.294	131.696
		67.395	236.141	67.395	130.149
		67.496	236.051	67.496	130.275
		67.596	235.938	67.596	130.116
		67.698	235.787	67.698	127.625
		67.799	235.749	67.799	124.39
		67.899	235.858	67.899	121.565
		68	235.589	68	118.736
		68.101	235.7	68.101	120.367
		68.203	235.74	68.203	133.474
		68.303	235.557	68.303	150.052
		68.404	235.662	68.404	158.026
		68.505	235.343	68.505	161.436
		68.605	235.546	68.605	160.654
		68.707	235.394	68.707	158.48
		68.807	235.143	68.807	156.21
		68.909	235.232	68.909	154.887
		69.009	234.979	69.009	153.956
		69.111	235.239	69.111	152.628
		69.211	235.161	69.211	151.667
		69.312	235.084	69.312	149.901
		69.413	235.031	69.413	147.889
		69.514	234.839	69.514	146.002
		69.615	234.981	69.615	146.426
		69.716	234.635	69.716	145.624
		69.817	234.815	69.817	144.697
		69.917	234.58	69.917	144.11
		70.017	234.415	70.017	142.931
		70.119	234.19	70.119	141.134
		70.22	234.067	70.22	138.872
		70.321	234.129	70.321	138.548
		70.421	234.122	70.421	138.125
		70.523	234.035	70.523	137.199
		70.624	234.051	70.624	136.755
		70.724	234.013	70.724	134.614
		70.826	233.679	70.826	132.811
		70.926	233.714	70.926	130.945
		71.027	233.594	71.027	130.096
		71.128	233.44	71.128	128.377
		71.228	233.392	71.228	128.391
		71.33	233.162	71.33	128.361
		71.43	232.952	71.43	128.155
		71.532	232.918	71.532	127.237
		71.633	232.851	71.633	125.197
		71.733	232.8	71.733	123.106
		71.834	232.552	71.834	122.444
		71.935	232.683	71.935	121.367
		72.036	232.382	72.036	120.647
		72.137	232.301	72.137	119.737
		72.238	232.153	72.238	118.112
		72.339	232.067	72.339	116.37
		72.44	231.759	72.44	115.198
		72.541	231.612	72.541	115.759
		72.642	231.557	72.642	113.33
		72.743	231.612	72.743	113.454
		72.843	231.381	72.843	112.346
		72.944	231.328	72.944	110.923
		73.044	231.425	73.044	109.24
		73.146	231.161	73.146	107.938
		73.247	231.021	73.247	107.64
		73.348	230.837	73.348	105.356
		73.448	230.851	73.448	104.952
		73.55	230.488	73.55	103.765
		73.651	230.217	73.651	102.525
		73.752	230.162	73.752	100.793
		73.852	230.061	73.852	99.18
		73.953	229.955	73.953	98.8133
		74.054	229.745	74.054	97.4923
		74.155	229.646	74.155	96.5079
		74.256	229.5	74.256	96.2588
		74.357	229.528	74.357	96.2545
		74.458	229.312	74.458	94.6824
		74.559	229.106	74.559	93.9696
		74.66	229.083	74.66	92.2606
		74.76	228.839	74.76	91.4935
		74.861	228.64	74.861	90.9935
		74.961	228.231	74.961	90.8173
		75.062	228.386	75.062	89.6949
		75.164	228.195	75.164	88.0135
		75.265	228.016	75.265	87.1832
		75.366	228.054	75.366	85.7463
		75.467	227.985	75.467	84.8776
		75.567	227.663	75.567	84.0907
		75.668	227.628	75.668	82.9888
		75.769	227.447	75.769	80.7643
		75.871	227.372	75.871	79.0546
		75.971	227.062	75.971	77.6801
		76.072	226.741	76.072	76.3286
		76.173	226.457	76.173	75.8935
		76.274	226.37	76.274	75.1972
		76.375	226.058	76.375	75.0963
		76.476	226.067	76.476	74.8492
		76.577	226.058	76.577	73.7206
		76.677	225.849	76.677	71.2807
		76.778	225.756	76.778	71.1047
		76.879	225.711	76.879	71.079
		76.98	225.435	76.98	71.469
		77.081	225.537	77.081	69.9253
		77.181	225.275	77.181	67.7767
		77.283	224.879	77.283	65.5753
		77.383	224.734	77.383	64.551
		77.484	224.287	77.484	65.0512
		77.585	224.636	77.585	64.0805
		77.686	224.459	77.686	63.2207
		77.787	224.133	77.787	61.9895
		77.888	224.062	77.888	60.9211
		77.988	223.972	77.988	60.0079
		78.089	223.776	78.089	58.8155
		78.191	223.61	78.191	58.5006
		78.292	223.338	78.292	57.3719
		78.393	223.227	78.393	55.5329
		78.493	223.028	78.493	53.8418
		78.594	222.645	78.594	51.353
		78.694	222.29	78.694	49.4032
		78.796	222.261	78.796	48.4809
		78.897	222.312	78.897	46.7582
		78.998	222.179	78.998	46.8631
		79.098	222.132	79.098	45.6599
		79.2	221.862	79.2	45.3803
		79.3	221.743	79.3	44.9371
		79.402	221.5	79.402	44.8025
		79.502	221.37	79.502	45.6781
		79.603	221.212	79.603	44.5891
		79.704	220.904	79.704	43.0003
		79.804	220.473	79.804	40.5436
		79.906	220.513	79.906	38.7807
		80.006	220.452	80.006	37.7333
		80.108	220.166	80.108	37.8404
		80.209	220.148	80.209	37.2838
		80.31	220.231	80.31	37.9173
		80.41	219.916	80.41	39.0324
		80.511	219.758	80.511	41.2283
		80.612	219.669	80.612	41.7532
		80.713	219.436	80.713	40.2542
		80.814	219.198	80.814	40.2168
		80.915	218.77	80.915	40.2758
		81.016	218.686	81.016	39.9134
		81.117	218.55	81.117	38.796
		81.217	218.255	81.217	37.9035
		81.318	218.076	81.318	36.9848
		81.419	217.878	81.419	36.4134
		81.52	217.953	81.52	37.4391
		81.62	217.75	81.62	36.4479
		81.722	217.774	81.722	36.7953
		81.823	217.63	81.823	37.0572
		81.924	217.453	81.924	36.1352
		82.025	217.313	82.025	35.5462
		82.125	217.184	82.125	34.9885
		82.226	216.562	82.226	34.9188
		82.326	216.556	82.326	35.0264
		82.428	216.404	82.428	34.8568
		82.529	216.131	82.529	35.8925
		82.63	216.082	82.63	33.6801
		82.731	215.921	82.731	32.6847
		82.832	215.802	82.832	32.6272
		82.932	215.744	82.932	33.312
		83.034	215.59	83.034	34.3769
		83.134	215.33	83.134	34.7233
		83.235	214.96	83.235	34.4362
		83.336	214.888	83.336	34.4818
		83.437	214.626	83.437	34.3721
		83.538	214.526	83.538	33.8165
		83.639	214.295	83.639	34.08
		83.739	214.097	83.739	33.5985
		83.841	213.849	83.841	34.2476
		83.942	213.794	83.942	34.634
		84.042	213.924	84.042	34.6073
		84.143	213.721	84.143	33.1645
		84.244	213.579	84.244	33.3751
		84.345	213.478	84.345	33.9912
		84.446	213.268	84.446	34.7699
		84.547	212.676	84.547	36.0595
		84.648	212.473	84.648	35.4352
		84.749	212.195	84.749	35.4342
		84.849	212.235	84.849	34.9731
		84.95	212.036	84.95	35.1378
		85.052	211.864	85.052	35.4857
		85.152	211.573	85.152	35.2768
		85.252	211.586	85.252	35.517
		85.353	211.563	85.353	34.4293
		85.454	211.234	85.454	34.8137
		85.556	211.375	85.556	35.8676
		85.656	211.017	85.656	35.2392
		85.757	210.87	85.757	35.8502
		85.858	210.585	85.858	36.5767
		85.958	210.301	85.958	36.557
		86.059	210.155	86.059	37.2406
		86.16	209.898	86.16	36.9389
		86.262	209.863	86.262	37.3201
		86.363	209.616	86.363	37.2766
		86.463	209.491	86.463	38.8449
		86.564	209.552	86.564	39.416
		86.666	209.529	86.666	39.6829
		86.766	209.373	86.766	39.3567
		86.867	209.319	86.867	38.9544
		86.968	209.207	86.968	39.2961
		87.069	208.778	87.069	38.8443
		87.17	208.675	87.17	38.231
		87.271	208.504	87.271	37.9353
		87.372	208.21	87.372	37.56
		87.473	207.705	87.473	36.724
		87.573	207.741	87.573	36.2242
		87.674	207.663	87.674	36.4175
		87.775	207.512	87.775	37.331
		87.876	207.637	87.876	38.2591
		87.977	207.429	87.977	39.1219
		88.078	207.619	88.078	38.9272
		88.179	207.298	88.179	39.6064
		88.28	206.96	88.28	40.191
		88.381	206.55	88.381	40.3265
		88.482	206.519	88.482	40.8229
		88.582	206.236	88.582	42.3793
		88.683	206.297	88.683	43.1694
		88.784	206.249	88.784	43.5853
		88.885	206.137	88.885	42.693
		88.986	205.868	88.986	42.5028
		89.086	205.872	89.086	42.3696
		89.188	205.776	89.188	43.0241
		89.289	205.716	89.289	43.9404
		89.389	205.496	89.389	44.7613
		89.491	205.44	89.491	45.8992
		89.591	205.111	89.591	45.215
		89.692	204.946	89.692	45.0903
		89.793	204.856	89.793	45.516
		89.893	204.536	89.893	46.6668
		89.994	204.772	89.994	47.5329
		90.096	204.577	90.096	48.2959
		90.196	204.504	90.196	48.3735
		90.297	204.326	90.297	47.8605
		90.398	204.269	90.398	47.4372
		90.499	204.126	90.499	48.6687
		90.6	203.83	90.6	48.7904
		90.701	203.797	90.701	49.0088
		90.802	203.536	90.802	50.4054
		90.902	203.52	90.902	51.4511
		91.004	203.36	91.004	51.9555
		91.105	203.105	91.105	51.3665
		91.205	202.815	91.205	51.7276
		91.306	202.87	91.306	52.5555
		91.407	202.871	91.407	53.7273
		91.508	202.667	91.508	54.9667
		91.609	202.46	91.609	55.104
		91.71	202.538	91.71	53.8837
		91.811	202.223	91.811	53.5238
		91.912	202.273	91.912	54.0757
		92.012	201.973	92.012	54.4774
		92.114	201.758	92.114	55.4001
		92.215	201.668	92.215	56.5201
		92.316	201.385	92.316	56.617
		92.416	201.355	92.416	57.3526
		92.517	201.411	92.517	57.9502
		92.617	201.312	92.617	57.1619
		92.719	201.245	92.719	58.7047
		92.82	201.078	92.82	59.9827
		92.92	201.136	92.92	61.2096
		93.022	201.079	93.022	61.541
		93.122	200.616	93.122	61.5265
		93.224	200.569	93.224	61.2009
		93.325	200.535	93.325	60.806
		93.425	200.363	93.425	62.2877
		93.526	200.028	93.526	63.0423
		93.626	199.915	93.626	65.2625
		93.728	200.02	93.728	66.2125
		93.828	200.136	93.828	66.1971
		93.93	200.087	93.93	66.2436
		94.031	199.741	94.031	66.7926
		94.131	199.568	94.131	66.2
		94.232	199.561	94.232	66.3482
		94.333	199.359	94.333	67.1166
		94.434	199.336	94.434	67.2527
		94.535	199.341	94.535	66.4422
		94.636	198.931	94.636	67.1429
		94.737	199.01	94.737	66.8595
		94.838	198.629	94.838	66.7615
		94.938	198.82	94.938	67.2051
		95.039	198.713	95.039	68.2546
		95.14	198.77	95.14	68.9642
		95.241	198.816	95.241	70.0879
		95.342	198.661	95.342	70.4077
		95.443	198.422	95.443	69.7336
		95.544	198.253	95.544	70.4821
		95.644	198.228	95.644	70.117
		95.746	198.116	95.746	70.2633
		95.847	197.884	95.847	71.16
		95.947	197.728	95.947	71.921
		96.049	197.437	96.049	72.1852
		96.149	197.509	96.149	72.1405
		96.25	197.474	96.25	72.8346
		96.351	197.452	96.351	73.1569
		96.452	197.361	96.452	74.4577
		96.553	197.319	96.553	75.8553
		96.654	197.31	96.654	76.0396
		96.755	197.128	96.755	75.1488
		96.856	197.002	96.856	75.074
		96.957	196.873	96.957	75.5167
		97.057	196.816	97.057	75.3145
		97.158	196.449	97.158	76.1144
		97.259	196.445	97.259	75.9654
		97.359	196.179	97.359	77.6419
		97.461	196.167	97.461	79.4838
		97.562	196.179	97.562	80.7031
		97.663	196.152	97.663	78.695
		97.763	196.444	97.763	79.4023
		97.864	196.24	97.864	80.9561
		97.965	196.03	97.965	82.1409
		98.066	195.899	98.066	81.5107
		98.167	195.864	98.167	80.6736
		98.268	195.66	98.268	80.3003
		98.368	195.69	98.368	80.2469
		98.47	195.474	98.47	81.5384
		98.57	195.369	98.57	82.1984
		98.671	195.413	98.671	83.0994
		98.772	195.391	98.772	84.2876
		98.873	195.213	98.873	85.2546
		98.974	195.435	98.974	86.1253
		99.075	195.068	99.075	86.733
		99.176	194.965	99.176	86.7833
		99.277	194.905	99.277	88.0736
		99.377	194.833	99.377	88.516
		99.478	194.718	99.478	89.0891
		99.58	194.597	99.58	90.3282
		99.681	194.453	99.681	89.7832
		99.781	194.254	99.781	89.6546
		99.882	194.201	99.882	90.8818
		99.982	194.263	99.982	93.984
		100.083	194.178	100.083	95.5905
		100.184	194.265	100.184	96.2857
		100.286	194.222	100.286	96.6351
		100.386	194.08	100.386	101.833
		100.487	193.828	100.487	97.2935
		100.589	193.87	100.589	102.06
		100.689	193.792	100.689	97.786
		100.789	193.712	100.789	102.238
		100.891	193.478	100.891	98.1886
		100.992	193.527	100.992	102.956
		101.092	193.323	101.092	99.3727
		101.194	193.397	101.194	103.023
		101.294	193.234	101.294	101.484
		101.395	193.457	101.395	103.073
		101.497	193.253	101.497	102.828
		101.598	193.044	101.598	102.516
		101.698	193.22	101.698	103.982
		101.799	192.925	101.799	102.393
		101.9	192.974	101.9	105.179
		102.001	192.729	102.001	102.377
		102.102	192.722	102.102	105.581
		102.202	192.613	102.202	102.648
		102.304	192.507	102.304	105.778
		102.404	192.528	102.404	102.537
		102.505	192.518	102.505	105.874
		102.606	192.471	102.606	102.212
		102.707	192.496	102.707	106.126
		102.808	192.375	102.808	102.759
		102.909	192.322	102.909	106.05
		103.009	192.418	103.009	102.871
		103.111	192.293	103.111	106.351
		103.212	191.901	103.212	103.027
		103.313	192.055	103.313	106.474
		103.413	191.882	103.413	104.415
		103.515	191.93	103.515	106.157
		103.615	191.627	103.615	105.717
		103.716	191.567	103.716	106.106
		103.817	191.655	103.817	107.14
		103.918	191.902	103.918	106.19
		104.018	191.792	104.018	107.751
		104.119	191.495	104.119	105.983
		104.22	191.696	104.22	108.472
		104.321	191.369	104.321	106.073
		104.422	191.358	104.422	109.344
		104.523	191.111	104.523	106.697
		104.625	191.162	104.625	109.576
		104.725	191.277	104.725	106.822
		104.826	191.059	104.826	109.936
		104.927	191.076	104.927	106.868
		105.028	191.019	105.028	109.717
		105.129	191.108	105.129	106.823
		105.23	190.86	105.23	110.086
		105.33	191.059	105.33	107.456
		105.431	190.899	105.431	110.342
		105.532	190.86	105.532	107.674
		105.632	190.679	105.632	109.771
		105.734	190.568	105.734	108.784
		105.835	190.411	105.835	109.436
		105.936	190.418	105.936	109.465
		106.037	190.297	106.037	109.129
		106.137	190.306	106.137	110.664
		106.238	190.345	106.238	109.097
		106.339	190.392	106.339	111.689
		106.44	190.37	106.44	109.684
		106.54	190.479	106.54	112.683
		106.641	190.367	106.641	109.941
		106.743	190.424	106.743	113.138
		106.844	190.109	106.844	110.691
		106.944	190.098	106.944	113.676
		107.045	190.013	107.045	110.971
		107.147	189.925	107.147	114.049
		107.247	189.773	107.247	111.416
		107.348	189.858	107.348	113.93
		107.449	189.773	107.449	111.789
		107.55	189.623	107.55	114.294
		107.651	189.773	107.651	111.448
		107.751	189.86	107.751	113.616
		107.853	189.805	107.853	111.74
		107.954	189.885	107.954	112.837
		108.054	189.63	108.054	112.437
		108.155	189.443	108.155	112.868
		108.256	189.392	108.256	113.234
		108.357	189.299	108.357	112.117
		108.458	189.231	108.458	114.536
		108.559	189.258	108.559	112.726
		108.659	189.3	108.659	115.309
		108.76	189.304	108.76	112.731
		108.862	189.4	108.862	115.522
		108.962	189.042	108.962	113.289
		109.063	189.254	109.063	116.645
		109.164	189.02	109.164	114.018
		109.265	189.108	109.265	116.841
		109.365	188.904	109.365	114.197
		109.467	188.702	109.467	117.442
		109.568	188.819	109.568	114.97
		109.668	188.768	109.668	118.005
		109.77	188.827	109.77	114.93
		109.871	188.756	109.871	117.515
		109.971	188.764	109.971	115.584
		110.072	188.755	110.072	117.276
		110.174	188.737	110.174	116.388
		110.274	188.663	110.274	116.863
		110.375	188.612	110.375	116.871
		110.475	188.662	110.475	116.112
		110.577	188.527	110.577	117.574
		110.677	188.486	110.677	115.705
		110.779	188.292	110.779	118.33
		110.88	188.269	110.88	116.243
		110.98	187.936	110.98	119.039
		111.081	188.357	111.081	116.425
		111.182	188.205	111.182	119.742
		111.283	188.19	111.283	117.228
		111.383	188.331	111.383	120.071
		111.485	188.402	111.485	117.602
		111.586	188.238	111.586	120.294
		111.686	188.218	111.686	117.547
		111.787	188.062	111.787	120.995
		111.888	188.098	111.888	118.874
		111.988	187.938	111.988	121.731
		112.089	187.839	112.089	118.975
		112.191	187.831	112.191	121.677
		112.292	187.834	112.292	119.564
		112.392	187.771	112.392	120.8
		112.493	187.858	112.493	120.544
		112.594	187.743	112.594	120.899
		112.696	187.777	112.696	121.446
		112.796	187.696	112.796	120.563
		112.898	187.622	112.898	122.059
		112.998	187.752	112.998	120.278
		113.099	187.639	113.099	122.849
		113.2	187.607	113.2	120.074
		113.301	187.447	113.301	123.173
		113.402	187.184	113.402	120.699
		113.503	187.271	113.503	123.673
		113.603	187.186	113.603	120.871
		113.704	187.296	113.704	124.048
		113.805	187.087	113.805	121.383
		113.906	187.348	113.906	124.344
		114.007	187.39	114.007	121.373
		114.108	187.145	114.108	124.868
		114.209	186.971	114.209	122.012
		114.309	187.064	114.309	124.869
		114.41	187.126	114.41	122.628
		114.511	186.993	114.511	124.875
		114.613	186.889	114.613	123.635
		114.713	187.01	114.713	124.644
		114.814	186.814	114.814	124.564
		114.915	186.849	114.915	124.135
		115.016	186.903	115.016	125.291
		115.117	186.812	115.117	123.827
		115.218	187.01	115.218	126.106
		115.319	186.842	115.319	123.81
		115.419	186.632	115.419	126.765
		115.52	186.838	115.52	124.215
		115.621	186.602	115.621	127.21
		115.722	186.489	115.722	124.2
		115.823	186.371	115.823	127.255
		115.924	186.539	115.924	124.525
		116.024	186.273	116.024	127.546
		116.125	186.397	116.125	124.547
		116.226	186.48	116.226	128.33
		116.327	186.447	116.327	125.325
		116.428	186.779	116.428	128.575
		116.53	186.258	116.53	125.865
		116.629	186.38	116.629	129.136
		116.73	186.23	116.73	127.062
		116.832	186.032	116.832	129.332
		116.933	186.009	116.933	128.273
		117.034	186.046	117.034	128.698
		117.135	185.995	117.135	129.074
		117.236	185.964	117.236	129.033
		117.337	185.831	117.337	130.306
		117.437	185.892	117.437	128.846
		117.538	185.928	117.538	130.65
		117.639	185.95	117.639	127.967
		117.74	185.986	117.74	131.635
		117.841	185.946	117.841	128.242
		117.942	185.813	117.942	131.254
		118.043	185.754	118.043	128.127
		118.144	185.541	118.144	131.435
		118.244	185.549	118.244	128.429
		118.344	185.62	118.344	131.837
		118.446	185.959	118.446	129.368
		118.547	185.989	118.547	131.895
		118.648	185.93	118.648	129.338
		118.748	185.83	118.748	132.979
		118.85	185.745	118.85	129.848
		118.951	185.854	118.951	132.671
		119.052	185.873	119.052	131.572
		119.153	185.886	119.153	132.679
		119.254	185.634	119.254	132.121
		119.354	185.71	119.354	132.633
		119.455	185.52	119.455	133.609
		119.556	185.623	119.556	132.198
		119.657	185.671	119.657	134.247
		119.758	185.568	119.758	132.044
		119.859	185.468	119.859	134.861
		119.959	185.49	119.959	131.915
		120.06	185.45	120.06	135.199
		120.162	185.642	120.162	131.493
		120.262	185.709	120.262	135.177
		120.363	185.555	120.363	131.823
		120.463	185.577	120.463	134.816
		120.564	185.409	120.564	131.547
		120.666	185.296	120.666	135.142
		120.767	185.13	120.767	132.237
		120.867	185.209	120.867	135.927
		120.969	185.247	120.969	133.223
		121.068	185.235	121.068	136.64
		121.17	185.379	121.17	133.542
		121.271	185.536	121.271	136.464
		121.372	185.147	121.372	134.777
		121.472	185.337	121.472	136.257
		121.574	185.355	121.574	136.073
		121.675	185.356	121.675	136.16
		121.776	185.334	121.776	136.87
		121.877	185.164	121.877	135.971
		121.978	185.154	121.978	137.747
		122.078	184.914	122.078	135.457
		122.179	184.818	122.179	138.861
		122.28	184.868	122.28	135.592
		122.381	184.711	122.381	139.697
		122.481	184.58	122.481	136.643
		122.582	184.767	122.582	139.218
		122.683	184.811	122.683	136.221
		122.784	184.825	122.784	139.571
		122.885	185.226	122.885	136.18
		122.987	185.095	122.987	139.851
		123.087	185.031	123.087	136.627
		123.188	185.013	123.188	140.041
		123.289	185.036	123.289	136.306
		123.39	184.944	123.39	140.04
		123.491	184.873	123.491	137.42
		123.592	185.228	123.592	139.585
		123.693	185.165	123.693	137.715
		123.794	185.01	123.794	139.246
		123.894	184.975	123.894	138.582
		123.995	185.273	123.995	138.881
		124.096	185.141	124.096	139.53
		124.196	185.075	124.196	138.236
		124.298	184.976	124.298	140.732
		124.398	184.917	124.398	139.156
		124.5	184.976	124.5	141.839
		124.601	184.813	124.601	138.927
		124.701	184.648	124.701	142.247
		124.802	184.846	124.802	138.957
		124.903	184.82	124.903	142.542
		125.004	184.955	125.004	139.296
		125.105	185.025	125.105	142.295
		125.206	184.878	125.206	139.459
		125.307	184.82	125.307	142.846
		125.408	184.715	125.408	139.586
		125.508	184.7	125.508	142.666
		125.61	184.892	125.61	139.399
		125.71	184.865	125.71	142.565
		125.811	184.659	125.811	139.576
		125.912	184.356	125.912	141.988
		126.013	184.488	126.013	140.635
		126.113	184.828	126.113	141.806
		126.215	184.472	126.215	141.7
		126.316	184.683	126.316	141.886
		126.417	184.708	126.417	142.642
		126.517	184.496	126.517	141.355
		126.619	184.607	126.619	143.582
		126.719	184.639	126.719	140.751
		126.82	184.817	126.82	144.459
		126.921	184.586	126.921	141.23
		127.022	184.368	127.022	144.491
		127.123	184.416	127.123	141.883
		127.223	184.514	127.223	145.497
		127.325	184.312	127.325	142.288
		127.425	184.491	127.425	145.419
		127.526	184.486	127.526	141.955
		127.627	184.505	127.627	145.013
		127.728	184.484	127.728	141.662
		127.829	184.612	127.829	145.498
		127.93	184.485	127.93	142.08
		128.031	184.429	128.031	145.652
		128.132	184.572	128.132	142.903
		128.232	184.397	128.232	145.069
		128.333	184.431	128.333	143.008
		128.434	184.307	128.434	144.859
		128.535	184.332	128.535	144.263
		128.636	184.414	128.636	144.263
		128.737	184.523	128.737	144.917
		128.837	184.798	128.837	143.7
		128.939	184.712	128.939	146.415
		129.04	184.718	129.04	143.895
		129.141	184.642	129.141	147.324
		129.242	184.539	129.242	144.193
		129.343	184.506	129.343	147.312
		129.443	184.319	129.443	144.023
		129.544	184.261	129.544	147.844
		129.645	184.3	129.645	144.564
		129.746	184.347	129.746	147.57
		129.848	184.566	129.848	144.053
		129.947	184.373	129.947	148.025
		130.048	184.512	130.048	144.65
		130.149	184.551	130.149	148.244
		130.251	184.536	130.251	144.926
		130.352	184.361	130.352	147.875
		130.452	184.495	130.452	145.013
		130.553	184.388	130.553	147.425
		130.654	184.344	130.654	145.903
		130.755	184.224	130.755	147.224
		130.856	184.513	130.856	146.644
		130.956	184.376	130.956	146.665
		131.058	184.264	131.058	147.24
		131.159	184.514	131.159	146.172
		131.259	184.385	131.259	148.224
		131.36	184.411	131.36	145.219
		131.461	184.492	131.461	148.831
		131.562	184.473	131.562	145.759
		131.662	184.466	131.662	149.267
		131.764	184.481	131.764	146.323
		131.865	184.423	131.865	149.46
		131.965	184.431	131.965	146.091
		132.067	184.353	132.067	149.925
		132.168	184.41	132.168	146.67
		132.268	184.487	132.268	150.294
		132.369	184.525	132.369	146.814
		132.47	184.477	132.47	150.533
		132.571	184.606	132.571	147.086
		132.672	184.478	132.672	149.887
		132.773	184.548	132.773	147.149
		132.874	184.656	132.874	149.266
		132.975	184.538	132.975	147.498
		133.076	184.42	133.076	148.658
		133.177	184.376	133.177	148.364
		133.277	184.27	133.277	148.567
		133.377	184.282	133.377	149.028
		133.479	184.312	133.479	147.721
		133.58	184.132	133.58	149.562
		133.681	184.622	133.681	147.105
		133.781	184.635	133.781	150.507
		133.882	184.503	133.882	147.284
		133.984	184.735	133.984	151.181
		134.084	184.707	134.084	147.396
		134.185	184.743	134.185	151.14
		134.286	184.5	134.286	148.344
		134.387	184.281	134.387	152.226
		134.488	184.301	134.488	148.456
		134.589	184.414	134.589	151.825
		134.69	184.394	134.69	148.993
		134.79	184.421	134.79	152.178
		134.892	184.461	134.892	149.469
		134.993	184.631	134.993	152.454
		135.092	184.539	135.092	149.108
		135.194	184.814	135.194	151.491
		135.294	184.696	135.294	149.593
		135.396	184.795	135.396	151.327
		135.497	184.433	135.497	150.136
		135.598	184.595	135.598	150.488
		135.698	184.581	135.698	150.702
		135.799	184.544	135.799	150.003
		135.9	184.53	135.9	151.53
		136.001	184.591	136.001	149.687
		136.102	184.564	136.102	152.371
		136.203	184.627	136.203	149.425
		136.304	184.653	136.304	152.478
		136.404	184.494	136.404	149.054
		136.506	184.649	136.506	153.208
		136.607	184.783	136.607	149.767
		136.708	184.801	136.708	153
		136.809	184.649	136.809	149.686
		136.909	184.685	136.909	153.266
		137.01	184.754	137.01	150.071
		137.11	184.482	137.11	153.921
		137.212	184.368	137.212	151.23
		137.313	184.586	137.313	154.506
		137.414	184.643	137.414	151.337
		137.514	184.751	137.514	154.454
		137.615	184.787	137.615	151.943
		137.716	185.099	137.716	153.923
		137.817	185.015	137.817	152.827
		137.918	184.952	137.918	154.163
		138.019	184.675	138.019	153.006
		138.12	184.934	138.12	153.042
		138.221	184.852	138.221	153.423
		138.322	184.839	138.322	151.826
		138.423	184.857	138.423	154.396
		138.524	185.067	138.524	151.192
		138.625	185.144	138.625	154.365
		138.724	185.075	138.724	151.572
		138.826	185.141	138.826	154.678
		138.927	185.311	138.927	151.268
		139.028	185.326	139.028	155.357
		139.129	185.014	139.129	152.453
		139.23	185.194	139.23	155.438
		139.33	184.972	139.33	153.127
		139.431	185.165	139.431	156.593
		139.533	184.97	139.533	153.143
		139.634	185.021	139.634	156.726
		139.733	185.023	139.733	153.877
		139.835	185.252	139.835	156.998
		139.936	185.085	139.936	154.891
		140.037	185.321	140.037	156.843
		140.138	185.392	140.138	154.745
		140.239	185.327	140.239	156.206
		140.34	185.319	140.34	155.332
		140.441	185.253	140.441	155.854
		140.542	185.255	140.542	155.674
		140.642	185.295	140.642	154.756
		140.743	185.128	140.743	157.121
		140.843	185.012	140.843	154.832
		140.945	184.889	140.945	157.388
		141.045	185.009	141.045	154.209
		141.147	184.966	141.147	157.046
		141.248	185.075	141.248	153.993
		141.348	185.359	141.348	157.652
		141.45	185.325	141.45	154.986
		141.55	185.365	141.55	158.149
		141.651	185.164	141.651	154.759
		141.752	185.197	141.752	158.282
		141.852	185.298	141.852	155.641
		141.954	185.168	141.954	159.004
		142.054	185.102	142.054	155.87
		142.156	185.157	142.156	159.491
		142.257	185.325	142.257	156.39
		142.358	185.329	142.358	159.029
		142.458	185.403	142.458	157.539
		142.558	185.627	142.558	159.367
		142.66	185.774	142.66	158.082
		142.76	185.631	142.76	158.814
		142.862	185.605	142.862	158.268
		142.963	185.722	142.963	157.958
		143.064	185.603	143.064	159.43
		143.165	185.515	143.165	158.135
		143.266	185.474	143.266	160.728
		143.366	185.325	143.366	157.749
		143.467	185.413	143.467	160.814
		143.568	185.517	143.568	157.557
		143.669	185.672	143.669	161.037
		143.77	185.677	143.77	158.28
		143.871	185.787	143.871	161.026
		143.971	185.535	143.971	157.613
		144.072	185.669	144.072	161.223
		144.173	185.879	144.173	158.493
		144.274	185.858	144.274	161.613
		144.375	185.755	144.375	159.002
		144.476	185.603	144.476	162.303
		144.577	185.659	144.577	159.502
		144.677	185.66	144.677	162.846
		144.779	185.644	144.779	160.818
		144.88	185.711	144.88	162.622
		144.98	185.743	144.98	161.723
		145.081	185.808	145.081	163.146
		145.183	186.083	145.183	162.061
		145.283	186.077	145.283	163.149
		145.384	185.993	145.384	163.308
		145.485	185.935	145.485	161.702
		145.586	185.741	145.586	163.351
		145.686	185.843	145.686	161.088
		145.788	185.814	145.788	163.875
		145.889	185.873	145.889	161.249
		145.99	185.894	145.99	164.626
		146.091	185.896	146.091	160.754
		146.191	186.186	146.191	164.36
		146.292	186.32	146.292	161.617
		146.393	186.073	146.393	164.562
		146.493	186.11	146.493	161.592
		146.595	185.956	146.595	165.242
		146.696	185.966	146.696	162.156
		146.797	186.029	146.797	165.182
		146.898	185.783	146.898	163.143
		146.998	185.985	146.998	166.102
		147.099	185.907	147.099	163.419
		147.2	185.935	147.2	166.494
		147.301	186.012	147.301	165.11
		147.402	186.064	147.402	167.047
		147.503	186.291	147.503	166.043
		147.603	186.238	147.603	166.88
		147.705	186.337	147.705	166.655
		147.805	186.493	147.805	166.691
		147.906	186.356	147.906	167.573
		148.007	186.468	148.007	166.055
		148.108	186.185	148.108	168.149
		148.209	186.254	148.209	165.718
		148.31	186.328	148.31	168.586
		148.411	186.095	148.411	165.847
		148.512	186.294	148.512	169.005
		148.612	186.278	148.612	165.957
		148.713	186.667	148.713	169.288
		148.815	186.507	148.815	166.48
		148.915	186.519	148.915	169.674
		149.016	186.659	149.016	166.524
		149.116	186.746	149.116	169.849
		149.218	186.489	149.218	167.281
		149.318	186.6	149.318	170.711
		149.419	186.509	149.419	167.811
		149.521	186.486	149.521	171.014
		149.621	186.386	149.621	168.763
		149.722	186.549	149.722	171.204
		149.823	186.625	149.823	169.554
		149.924	186.791	149.924	171.424
		150.025	187.086	150.025	170.752
		150.126	186.895	150.126	171.246
		150.227	186.962	150.227	171.076
		150.328	186.942	150.328	171.848
		150.429	186.814	150.429	173.382
		150.53	186.875	150.53	171.058
		150.631	186.799	150.631	173.555
		150.731	186.879	150.731	170.957
		150.832	186.641	150.832	173.55
		150.933	186.824	150.933	171.524
		151.034	186.962	151.034	174.135
		151.135	187.169	151.135	171.29
		151.236	187.204	151.236	174.993
		151.337	187.171	151.337	171.956
		151.437	187.178	151.437	174.992
		151.538	187.387	151.538	171.782
		151.639	187.226	151.639	175.364
		151.74	187.25	151.74	171.983
		151.84	187.294	151.84	175.796
		151.942	187.158	151.942	174.119
		152.043	187.146	152.043	176.787
		152.144	187.237	152.144	174.055
		152.245	187.45	152.245	177.093
		152.346	187.58	152.346	175.59
		152.446	187.535	152.446	177.537
		152.547	187.622	152.547	176.5
		152.648	187.725	152.648	177.045
		152.749	187.797	152.749	177.239
		152.851	187.703	152.851	177.17
		152.951	187.71	152.951	178.627
		153.052	187.667	153.052	176.689
		153.153	187.44	153.153	179.558
		153.254	187.315	153.254	176.843
		153.355	187.737	153.355	179.873
		153.455	187.799	153.455	177.213
		153.556	187.992	153.556	180.242
		153.657	187.979	153.657	176.985
		153.757	187.969	153.757	180.471
		153.858	187.979	153.858	177.657
		153.96	188.231	153.96	180.97
		154.061	188.205	154.061	178.215
		154.161	188.099	154.161	181.658
		154.262	187.974	154.262	178.798
		154.363	188.133	154.363	182.306
		154.465	188.039	154.465	179.922
		154.565	188.027	154.565	182.721
		154.666	188.018	154.666	180.796
		154.767	188.261	154.767	183.517
		154.868	188.407	154.868	181.343
		154.969	188.358	154.969	183.272
		155.07	188.636	155.07	182.841
		155.171	188.586	155.171	183.486
		155.271	188.657	155.271	184.117
		155.373	188.599	155.373	183.799
		155.473	188.604	155.473	185.407
		155.575	188.597	155.575	182.748
		155.676	188.552	155.676	184.901
		155.776	188.529	155.776	182.522
		155.877	188.762	155.877	186.259
		155.978	188.78	155.978	183.111
		156.079	188.917	156.079	186.316
		156.179	188.913	156.179	183.125
		156.281	189.146	156.281	186.523
		156.381	189.326	156.381	183.76
		156.482	189.15	156.482	186.713
		156.583	189.117	156.583	184.201
		156.684	189.257	156.684	187.696
		156.785	189.309	156.785	184.626
		156.886	189.313	156.886	188.404
		156.987	189.093	156.987	185.618
		157.088	189.253	157.088	188.364
		157.188	189.2	157.188	186.612
		157.289	189.278	157.289	188.675
		157.39	189.517	157.39	187.735
		157.492	189.597	157.492	189.016
		157.592	189.636	157.592	188.768
		157.693	189.52	157.693	188.96
		157.793	189.586	157.793	190.275
		157.895	189.711	157.895	188.757
		157.996	189.766	157.996	191.168
		158.097	189.597	158.097	189.043
		158.197	189.647	158.197	191.45
		158.298	189.836	158.298	189.179
		158.399	189.756	158.399	192.614
		158.5	189.884	158.5	189.853
		158.601	190.018	158.601	192.895
		158.702	190.177	158.702	189.543
		158.802	190.44	158.802	192.981
		158.904	190.267	158.904	189.673
		159.004	190.382	159.004	193.086
		159.106	190.338	159.106	190.71
		159.206	190.471	159.206	193.598
		159.307	190.446	159.307	190.565
		159.408	190.373	159.408	194.455
		159.508	190.347	159.508	192.071
		159.61	190.55	159.61	194.213
		159.71	190.726	159.71	193.613
		159.811	190.671	159.811	194.491
		159.912	190.943	159.912	193.71
		160.013	191.095	160.013	195.286
		160.115	190.978	160.115	195.276
		160.216	191.337	160.216	195.382
		160.316	191.316	160.316	196.737
		160.417	191.154	160.417	195.001
		160.518	191.139	160.518	197.464
		160.619	191.14	160.619	194.815
		160.72	191.152	160.72	198.135
		160.82	191.367	160.82	195.28
		160.921	191.181	160.921	198.589
		161.022	191.149	161.022	195.562
		161.123	191.449	161.123	198.531
		161.224	191.656	161.224	195.835
		161.324	191.558	161.324	199.19
		161.426	191.685	161.426	196.282
		161.526	191.827	161.526	199.062
		161.628	191.798	161.628	196.527
		161.729	191.744	161.729	199.515
		161.829	191.579	161.829	196.811
		161.93	191.665	161.93	199.861
		162.031	191.532	162.031	197.772
		162.132	191.711	162.132	200.028
		162.233	191.695	162.233	199.157
		162.333	191.784	162.333	200.315
		162.435	191.954	162.435	199.807
		162.536	192.27	162.536	200.417
		162.636	192.306	162.636	201.194
		162.738	192.256	162.738	200.189
		162.838	192.312	162.838	203.055
		162.939	192.305	162.939	200.683
		163.04	192.277	163.04	203.974
		163.141	192.416	163.141	201.163
		163.241	192.204	163.241	204.195
		163.343	192.333	163.343	201.421
		163.443	192.257	163.443	204.519
		163.544	192.461	163.544	201.17
		163.645	192.503	163.645	193.419
		163.747	192.715	163.747	201.351
		163.847	192.836	163.847	204.692
		163.948	192.831	163.948	201.471
		164.049	192.948	164.049	204.681
		164.15	192.832	164.15	202.152
		164.25	192.894	164.25	205.041
		164.351	193.039	164.351	202.345
		164.453	192.836	164.453	205.075
		164.554	192.835	164.554	203.167
		164.655	192.984	164.655	205.579
		164.755	193.071	164.755	205.009
		164.856	193.205	164.856	206.169
		164.957	193.276	164.957	205.811
		165.058	193.497	165.058	205.952
		165.159	193.597	165.159	206.529
		165.26	193.753	165.26	205.298
		165.361	193.781	165.361	207.752
		165.461	193.534	165.461	204.765
		165.563	193.442	165.563	208.1
		165.663	193.685	165.663	205.677
		165.763	193.519	165.763	208.503
		165.865	193.657	165.865	205.033
		165.965	193.747	165.965	208.69
		166.067	194.061	166.067	204.998
		166.167	193.869	166.167	208.674
		166.268	194.126	166.268	205.368
		166.369	194.326	166.369	208.957
		166.471	194.424	166.471	205.391
		166.571	194.289	166.571	209.376
		166.672	194.19	166.672	206.554
		166.772	194.37	166.772	209.341
		166.874	194.53	166.874	206.937
		166.974	194.326	166.974	209.303
		167.076	194.342	167.076	207.571
		167.177	194.492	167.177	208.87
		167.277	194.81	167.277	209.068
		167.379	194.536	167.379	209.16
		167.478	194.971	167.478	209.409
		167.58	195.145	167.58	208.656
		167.681	194.962	167.681	210.903
		167.782	195.011	167.782	208.153
		167.882	195.036	167.882	211.515
		167.984	195.239	167.984	208.109
		168.085	195.163	168.085	211.094
		168.186	194.927	168.186	207.816
		168.286	195.164	168.286	211.926
		168.387	195.212	168.387	208.621
		168.488	195.152	168.488	212.037
		168.589	195.236	168.589	208.671
		168.69	195.582	168.69	211.679
		168.791	195.56	168.791	208.825
		168.891	195.862	168.891	211.815
		168.993	195.798	168.993	208.56
		169.093	195.862	169.093	212.478
		169.194	195.889	169.194	209.72
		169.296	195.529	169.296	211.759
		169.396	195.9	169.396	210.07
		169.497	195.693	169.497	212.208
		169.598	195.824	169.598	210.252
		169.699	195.904	169.699	211.232
		169.8	195.987	169.8	211.437
		169.901	196.31	169.901	211.48
		170.002	196.458	170.002	212.955
		170.103	196.738	170.103	211.234
		170.203	196.456	170.203	213.665
		170.304	196.448	170.304	211.024
		170.405	196.647	170.405	214.767
		170.506	196.577	170.506	211.215
		170.607	196.503	170.607	214.61
		170.707	196.577	170.707	211.025
		170.808	196.676	170.808	214.671
		170.909	196.772	170.909	211.423
		171.011	196.698	171.011	215.416
		171.112	197.071	171.112	211.528
		171.212	197.204	171.212	214.347
		171.313	197.326	171.313	211.201
		171.414	197.471	171.414	214.149
		171.514	197.27	171.514	210.266
		171.617	197.367	171.617	213.816
		171.717	197.557	171.717	211.549
		171.818	197.353	171.818	213.301
		171.918	197.537	171.918	212.199
		172.019	197.394	172.019	213.612
		172.12	197.494	172.12	213.366
		172.221	197.503	172.221	214.584
		172.322	197.67	172.322	214.951
		172.423	197.789	172.423	213.91
		172.524	198.012	172.524	216.26
		172.625	197.918	172.625	213.796
		172.725	197.98	172.725	217.72
		172.827	198.216	172.827	214.072
		172.927	198.258	172.927	217.384
		173.028	198.15	173.028	213.856
		173.129	197.963	173.129	217.963
		173.23	198.213	173.23	214.207
		173.331	198.17	173.331	217.611
		173.432	198.177	173.432	214.127
		173.533	198.323	173.533	217.814
		173.633	198.593	173.633	213.81
		173.734	198.796	173.734	217.392
		173.835	198.496	173.835	213.968
		173.936	198.769	173.936	217.589
		174.037	198.862	174.037	214.279
		174.138	199.053	174.138	217.201
		174.239	199.003	174.239	214.975
		174.34	198.636	174.34	216.199
		174.441	198.843	174.441	215.519
		174.541	198.92	174.541	216.614
		174.642	198.859	174.642	216.534
		174.743	198.914	174.743	216.172
		174.844	199.346	174.844	218.045
		174.945	199.606	174.945	215.597
		175.047	199.582	175.047	219.304
		175.147	199.492	175.147	216.041
		175.248	199.806	175.248	219.499
		175.349	199.626	175.349	216.396
		175.45	199.415	175.45	220.447
		175.551	199.648	175.551	216.926
		175.651	199.663	175.651	220.682
		175.753	199.674	175.753	217.231
		175.853	199.761	175.853	220.469
		175.954	199.673	175.954	216.996
		176.055	199.927	176.055	220.658
		176.155	200.005	176.155	216.816
		176.257	200.193	176.257	220.462
		176.358	200.301	176.358	216.92
		176.459	200.29	176.459	220.273
		176.559	200.682	176.559	217.476
		176.66	200.409	176.66	219.599
		176.761	200.314	176.761	217.722
		176.862	200.386	176.862	218.356
		176.963	200.435	176.963	217.568
		177.063	200.456	177.063	218.137
		177.164	200.575	177.164	219.445
		177.266	200.779	177.266	217.469
		177.367	200.76	177.367	219.887
		177.468	200.836	177.468	217.073
		177.569	200.967	177.569	221.263
		177.669	201.111	177.669	217.461
		177.77	201.219	177.77	221.074
		177.871	201.238	177.871	217.71
		177.972	201.205	177.972	222.014
		178.073	201.133	178.073	217.949
		178.174	201.161	178.174	222.311
		178.275	201.029	178.275	218.661
		178.375	201.09	178.375	222.253
		178.476	201.32	178.476	218.746
		178.577	201.634	178.577	222.46
		178.678	201.682	178.678	218.141
		178.779	201.62	178.779	221.819
		178.88	201.852	178.88	218.831
		178.98	201.912	178.98	220.862
		179.082	201.804	179.082	218.939
		179.183	201.855	179.183	220.78
		179.284	201.888	179.284	219.96
		179.385	201.889	179.385	220.285
		179.486	202.003	179.486	220.879
		179.586	202.004	179.586	219.336
		179.687	202.067	179.687	221.96
		179.787	202.235	179.787	219.201
		179.889	202.427	179.889	222.595
		179.99	202.384	179.99	218.571
		180.091	202.432	180.091	222.073
		180.192	202.75	180.192	218.825
		180.292	202.529	180.292	223.143
		180.394	202.594	180.394	219.163
		180.494	202.699	180.494	222.776
		180.595	202.657	180.595	218.758
		180.695	202.503	180.695	223.065
		180.797	202.577	180.797	219.828
		180.898	202.832	180.898	224.093
		180.999	202.787	180.999	220.484
		181.1	202.913	181.1	223.564
		181.2	203.324	181.2	220.071
		181.302	203.371	181.302	222.818
		181.402	203.363	181.402	220.388
		181.503	203.277	181.503	222.272
		181.604	203.3	181.604	220.408
		181.705	203.242	181.705	221.411
		181.806	203.404	181.806	220.552
		181.907	203.33	181.907	220.137
		182.008	203.351	182.008	221.525
		182.109	203.481	182.109	218.976
		182.209	203.682	182.209	222.219
		182.31	203.703	182.31	218.66
		182.411	203.873	182.411	222.474
		182.512	204	182.512	219.018
		182.612	204.019	182.612	223.019
		182.714	204.01	182.714	219.24
		182.815	203.976	182.815	223.702
		182.916	203.824	182.916	220.084
		183.017	203.764	183.017	224.084
		183.118	203.673	183.118	220.336
		183.218	203.812	183.218	224.781
		183.319	203.919	183.319	220.89
		183.42	203.958	183.42	224.22
		183.521	204.263	183.521	220.584
		183.621	204.398	183.621	224.034
		183.723	204.716	183.723	220.586
		183.823	204.57	183.823	222.937
		183.924	204.484	183.924	221.474
		184.026	204.564	184.026	221.889
		184.126	204.78	184.126	221.483
		184.227	204.769	184.227	221.102
		184.328	204.728	184.328	221.968
		184.428	204.624	184.428	220.016
		184.53	204.741	184.53	222.548
		184.63	204.868	184.63	219.076
		184.732	205.037	184.732	223.349
		184.833	204.994	184.833	219.372
		184.933	205.356	184.933	223.484
		185.034	205.554	185.034	219.507
		185.136	205.416	185.136	224.006
		185.236	205.498	185.236	220.282
		185.337	205.628	185.337	223.905
		185.438	205.611	185.438	220.095
		185.539	205.52	185.539	223.78
		185.64	205.528	185.64	220.106
		185.741	205.66	185.741	223.557
		185.841	205.944	185.841	219.562
		185.942	205.888	185.942	223.092
		186.043	206.224	186.043	220.176
		186.144	206.34	186.144	222.312
		186.245	206.421	186.245	220.899
		186.346	206.455	186.346	222.769
		186.447	206.341	186.447	222.098
		186.548	206.539	186.548	221.806
		186.648	206.323	186.648	222.488
		186.75	206.427	186.75	220.534
		186.851	206.428	186.851	222.432
		186.951	206.699	186.951	219.44
		187.052	206.634	187.052	223.136
		187.153	206.589	187.153	218.96
		187.254	206.736	187.254	223.203
		187.355	206.977	187.355	219.441
		187.456	207.225	187.456	223.433
		187.556	207.174	187.556	219.257
		187.658	207.484	187.658	223.093
		187.758	207.481	187.758	219.152
		187.859	207.525	187.859	223.409
		187.96	207.445	187.96	219.549
		188.061	207.344	188.061	224.006
		188.162	207.538	188.162	220.134
		188.262	207.553	188.262	224.559
		188.364	207.595	188.364	220.652
		188.465	207.826	188.465	223.091
		188.565	208.037	188.565	220.677
		188.665	208.11	188.665	222.491
		188.768	208.29	188.768	220.927
		188.867	208.247	188.867	221.876
		188.969	208.274	188.969	221.918
		189.07	208.384	189.07	220.36
		189.171	208.144	189.171	222.653
		189.272	208.025	189.272	219.394
		189.373	208.046	189.373	223.064
		189.474	208.267	189.474	218.67
		189.574	208.406	189.574	222.394
		189.675	208.611	189.675	217.981
		189.776	208.805	189.776	222.468
		189.877	208.929	189.877	218.28
		189.978	209.011	189.978	222.728
		190.079	208.902	190.079	218.286
		190.18	209.002	190.18	222.818
		190.281	209.08	190.281	218.873
		190.381	209.012	190.381	222.742
		190.483	208.915	190.483	219.516
		190.583	209.169	190.583	222.815
		190.684	209.151	190.684	219.856
		190.785	209.112	190.785	222.58
		190.885	209.107	190.885	220.237
		190.987	209.378	190.987	222.18
		191.088	209.628	191.088	220.745
		191.188	209.609	191.188	221.264
		191.29	209.619	191.29	221.168
		191.391	209.744	191.391	220.261
		191.491	209.609	191.491	221.768
		191.592	209.732	191.592	217.886
		191.693	209.566	191.693	222.124
		191.794	209.833	191.794	218.122
		191.895	209.6	191.895	222.115
		191.996	209.962	191.996	218.098
		192.097	209.827	192.097	221.891
		192.197	210.193	192.197	217.632
		192.299	210.368	192.299	221.669
		192.399	210.285	192.399	217.931
		192.5	210.606	192.5	221.893
		192.601	210.609	192.601	218.357
		192.702	210.656	192.702	222.133
		192.803	210.467	192.803	217.828
		192.903	210.246	192.903	222.607
		193.005	210.448	193.005	219.01
		193.106	210.342	193.106	222.197
		193.206	210.511	193.206	219.915
		193.307	210.608	193.307	221.697
		193.408	210.79	193.408	220.557
		193.508	210.768	193.508	221.277
		193.61	210.777	193.61	221.416
		193.711	211.06	193.711	220.355
		193.812	211.093	193.812	221.506
		193.913	210.998	193.913	218.406
		194.013	210.651	194.013	221.65
		194.114	210.803	194.114	217.665
		194.215	211.072	194.215	221.442
		194.317	211.06	194.317	217.211
		194.416	210.971	194.416	221.213
		194.518	211.23	194.518	216.963
		194.618	211.321	194.618	220.771
		194.72	211.525	194.72	216.814
		194.821	211.668	194.821	220.44
		194.921	211.763	194.921	216.159
		195.022	211.919	195.022	219.534
		195.123	212.067	195.123	216.475
		195.225	211.855	195.225	220.841
		195.325	211.823	195.325	217.04
		195.426	211.872	195.426	220.356
		195.527	212.022	195.527	217.704
		195.628	211.803	195.628	219.593
		195.729	211.88	195.729	218.302
		195.829	212.008	195.829	219.087
		195.931	212.226	195.931	218.996
		196.031	212.16	196.031	217.751
		196.133	212.46	196.133	219.773
		196.233	212.549	196.233	217.123
		196.334	212.685	196.334	220.156
		196.435	212.444	196.435	216.789
		196.536	212.522	196.536	220
		196.636	212.678	196.636	215.631
		196.738	212.727	196.738	219.704
		196.838	212.732	196.838	215.657
		196.939	212.808	196.939	219.246
		197.04	213.068	197.04	215.244
		197.141	213.064	197.141	218.783
		197.242	213.153	197.242	215.298
		197.343	213.286	197.343	218.954
		197.444	213.429	197.444	215.759
		197.545	213.691	197.545	218.899
		197.645	213.568	197.645	215.625
		197.747	213.306	197.747	218.787
		197.848	213.315	197.848	216.418
		197.949	213.345	197.949	218.431
		198.049	213.359	198.049	216.738
		198.15	213.615	198.15	217.154
		198.251	213.683	198.251	217.142
		198.352	213.999	198.352	216.765
		198.453	213.85	198.453	217.669
		198.554	214.24	198.554	215.885
		198.655	214.309	198.655	218.526
		198.756	214.313	198.756	215.02
		198.857	214.273	198.857	218.69
		198.958	214.207	198.958	214.923
		199.058	214.247	199.058	218.1
		199.159	214.21	199.159	214.517
		199.26	214.196	199.26	217.793
		199.361	214.25	199.361	213.873
		199.461	214.164	199.461	217.321
		199.563	214.566	199.563	213.457
		199.664	214.739	199.664	217.83
		199.765	214.802	199.765	213.792
		199.866	215.091	199.866	217.147
		199.967	215.053	199.967	212.578
		200.067	214.957	200.067	215.735
		200.168	215.016	200.168	213.119
		200.269	214.953	200.269	215.57
		200.369	214.953	200.369	213.716
		200.47	214.981	200.47	215.783
		200.572	215.159	200.572	214.529
		200.673	215.254	200.673	214.824
		200.773	215.337	200.773	216.155
		200.874	215.401	200.874	214.23
		200.975	215.546	200.975	216.769
		201.076	215.686	201.076	213.212
		201.176	215.858	201.176	217.112
		201.277	215.831	201.277	213.771
		201.378	215.769	201.378	217.316
		201.48	216.061	201.48	213.198
		201.581	215.933	201.581	216.885
		201.681	215.697	201.681	212.425
		201.782	215.907	201.782	215.827
		201.883	216.23	201.883	211.941
[truncated: 9,895 more rows]
