# Supplementary material for: Single‐Crystalline β‐Ga2O3 Homoepitaxy on a Near Van der Waals Surface of (100) Substrate
Source: Adv Sci (Weinh). 2025 Mar 8;12(17):2417436. doi: 10.1002/advs.202417436 (PMC12061327; doi:10.1002/advs.202417436)
Supplement: Supplementary file 2 — Supplemental Tables [file ADVS-12-2417436-s001.zip › XPS etching.xlsx]

## Sheet: Sheet1
						Etching depth
					Binding energy	0	1	2	3	4	5	6	7	8	9	10	11	12	13
					460	0.18476	0.07259	0.05344	0	0.09581	0.0317	0.00436	0.02634	0	0.03642	0.05232	0.0202	0.03927	0.00813
					459.9	0.04142	0.06224	0.03137	0.07979	0.08174	0.07272	0.06461	0.06297	0.00424	0.02621	0.03182	0.02053	0.02082	0
					459.8	0.02196	0.04913	0.01342	0.06423	0.07393	0.04107	0.0311	0.05595	0.06526	0.04072	0.04696	0.04322	0.04828	0.02956
					459.7	0	0.05196	0.06311	0.01524	0.05475	0.02185	0.07379	0.05258	0.05069	0.07051	0.05676	0.06752	0.0554	0.03314
					459.6	0.30029	0.01152	0.04042	0.05124	0.07632	0.04106	0.07872	0.03394	0.09445	0.08354	0	0.0759	0.03552	0.02894
					459.5	0.29321	0.00379	0.02757	0.02396	0.0432	0.05952	0.03791	0.05157	0.05513	0.09374	0.05785	0.02825	0	0.05609
					459.4	0.23995	0.02319	0.02481	0.06105	0.10523	0.05022	0.06422	0.07876	0.01865	0.04472	0.06629	0.05363	0.0439	0.00989
					459.3	0.35906	0.06379	0.04239	0.08453	0.07668	0.0358	0.06054	0.03751	0.04445	0	0.06863	0.03217	0.03234	0.04465
					459.2	0.27984	0.12691	0.10086	0.03934	0	0	0.00483	0	0.11148	0.07436	0.04387	0.05798	0.00823	0.05309
					459.1	0.41455	0.09259	0.05858	0.0088	0.04171	0.03395	0.0213	0.03734	0.08807	0.06117	0.07611	0.06593	0.07473	0.00237
					459	0.57018	0.03919	0.01945	0.00748	0.03982	0.04554	0.02456	0.05442	0.07199	0.06308	0.09252	0.0446	0.07635	0.02036
					458.9	0.48557	0.01368	0.04744	0.02072	0.08772	0.04887	0.0392	0.02678	0.02834	0.04591	0.05673	0.09235	0.08188	0.0876
					458.8	0.406	0.05436	0	0.06197	0.05845	0.09539	0.0554	0.09362	0.05043	0.03704	0.01589	0.05389	0.06833	0.10281
					458.7	0.48257	0	0.05572	0.07008	0.0662	0.05639	0.02425	0.05504	0.06365	0.05552	0.03406	0.06547	0.0532	0.0449
					458.6	0.28369	0.05558	0.001	0.05781	0.13236	0.03512	0.01875	0.02839	0.06239	0.08916	0.08072	0.10008	0.03818	0.07596
					458.5	0.16549	0.09475	0.0385	0.09174	0.08867	0.07043	0.02883	0.07278	0.05419	0.06666	0.07474	0.0486	0.03428	0.0661
					458.4	0.20613	0.06495	0.05484	0.05028	0.06389	0.08192	0	0.0348	0.07937	0.06049	0.0533	0.06761	0.03315	0.02222
					458.3	0.26933	0.04612	0.04812	0.09849	0.06744	0.06477	0.00746	0.03437	0.07336	0.04468	0.10476	0.0627	0.05771	0.06326
					458.2	0.36877	0.07961	0.12341	0.12605	0.07689	0.05577	0.02301	0.04915	0.06925	0.1134	0.06272	0	0.04246	0.09246
					458.1	0.33342	0.09431	0.06277	0.07977	0.06698	0.09488	0.08591	0.00606	0.10517	0.09109	0.02541	0.04882	0.00737	0.13463
					458	0.29746	0.07185	0.04263	0.03237	0.07064	0.12943	0.07346	0.02868	0.0664	0.10147	0.07447	0.0639	0.03052	0.06182
					457.9	0.25193	0.05111	0.03851	0.09206	0.12326	0.0652	0.03366	0.0585	0.08653	0.11258	0.09861	0.07708	0.12711	0.06351
					457.8	0.51053	0.1106	0.07947	0.09042	0.15347	0.13933	0.0674	0.07816	0.10793	0.05514	0.09965	0.05483	0.14495	0.11531
					457.7	0.32511	0.08909	0.08367	0.01866	0.1112	0.10394	0.03907	0.08338	0.09522	0.08451	0.13507	0.05571	0.06962	0.02282
					457.6	0.55538	0.11191	0.05343	0.0445	0.14372	0.10068	0.07107	0.12123	0.1321	0.11847	0.13076	0.05085	0.0406	0.0589
					457.5	0.68399	0.13182	0.09079	0.03931	0.10229	0.1159	0.04385	0.1085	0.0812	0.16323	0.06088	0.06093	0.04105	0.07665
					457.4	0.42822	0.05758	0.11836	0.0688	0.07676	0.08573	0.0533	0.08891	0.1278	0.11974	0.12593	0.10672	0.05766	0.09382
					457.3	0.0896	0.044	0.14077	0.0628	0.08148	0.05397	0.05651	0.11665	0.08349	0.09087	0.1386	0.10514	0.09734	0.058
					457.2	0.45429	0.05658	0.08477	0.08099	0.1035	0.05707	0.09871	0.05342	0.07276	0.1128	0.10429	0.08663	0.07669	0.07383
					457.1	0.31656	0.10255	0.07015	0.07262	0.13921	0.07534	0.09623	0.05492	0.11074	0.1517	0.05827	0.06733	0.03721	0.07975
					457	0.37443	0.09964	0.08819	0.08599	0.07567	0.12443	0.08957	0.08504	0.13963	0.10413	0.06293	0.09343	0.09176	0.07691
					456.9	0.50919	0.12059	0.09941	0.11348	0.09458	0.09607	0.03523	0.08219	0.11311	0.14022	0.12703	0.13534	0.099	0.06587
					456.8	0.56935	0.13875	0.11775	0.07457	0.09683	0.10409	0.03304	0.10413	0.09781	0.12208	0.09077	0.12387	0.10359	0.08072
					456.7	0.26885	0.15849	0.11407	0.06288	0.12176	0.09624	0.09518	0.11786	0.13937	0.1128	0.08137	0.14755	0.12328	0.09777
					456.6	0.13056	0.12509	0.14455	0.0927	0.08726	0.09076	0.09216	0.11764	0.11552	0.15074	0.1038	0.15158	0.10091	0.11128
					456.5	0.31309	0.13306	0.12961	0.0922	0.10724	0.11078	0.06449	0.10825	0.11102	0.13246	0.14184	0.07531	0.13058	0.10571
					456.4	0.24691	0.12826	0.15617	0.13119	0.09736	0.07263	0.07308	0.06545	0.15862	0.18548	0.13019	0.06506	0.07769	0.10171
					456.3	0.36411	0.12961	0.13071	0.08057	0.08622	0.14838	0.09896	0.09479	0.15418	0.15792	0.13707	0.10531	0.08731	0.14712
					456.2	0.38491	0.1098	0.09243	0.09926	0.10142	0.09248	0.06225	0.05173	0.12835	0.13997	0.09752	0.14882	0.08094	0.12986
					456.1	0.42211	0.094	0.12596	0.13904	0.1447	0.09343	0.09493	0.07999	0.15096	0.1413	0.15608	0.11869	0.12705	0.11725
					456	0.38386	0.14524	0.17897	0.09988	0.1861	0.10566	0.1333	0.10107	0.18275	0.1557	0.16571	0.07204	0.10944	0.07227
					455.9	0.33421	0.16558	0.09733	0.12647	0.18045	0.13279	0.0505	0.1796	0.15912	0.13832	0.11732	0.10143	0.05956	0.0967
					455.8	0.55769	0.14365	0.05462	0.09765	0.1383	0.13341	0.05589	0.17581	0.1433	0.10269	0.15375	0.0973	0.10857	0.13451
					455.7	0.48755	0.11314	0.12735	0.13824	0.14417	0.12835	0.11699	0.22318	0.15038	0.15794	0.14419	0.08452	0.08952	0.10591
					455.6	0.53019	0.11022	0.124	0.09212	0.13846	0.14467	0.1308	0.11562	0.12815	0.12841	0.11061	0.11415	0.12352	0.1003
					455.5	0.46936	0.16207	0.11432	0.14044	0.13431	0.14464	0.13521	0.12945	0.12714	0.12203	0.15375	0.1385	0.16833	0.07098
					455.4	0.43973	0.15107	0.17365	0.18292	0.158	0.15573	0.15735	0.15516	0.15548	0.15045	0.11843	0.14637	0.17572	0.14152
					455.3	0.30284	0.11055	0.19627	0.13478	0.18619	0.17067	0.1819	0.13404	0.18429	0.19593	0.10694	0.14581	0.14248	0.15002
					455.2	0.5944	0.11117	0.16369	0.09862	0.22187	0.20257	0.13285	0.12931	0.15956	0.1858	0.13657	0.1379	0.13485	0.10016
					455.1	0.52804	0.15262	0.13852	0.13264	0.15452	0.18548	0.0982	0.0957	0.14532	0.1535	0.1642	0.11088	0.1248	0.14223
					455	0.57409	0.19943	0.10619	0.14304	0.16508	0.14834	0.10962	0.16857	0.15985	0.15853	0.16408	0.13385	0.16639	0.14023
					454.9	0.63603	0.1443	0.15637	0.13482	0.11456	0.18205	0.12726	0.1168	0.21922	0.19404	0.11902	0.14974	0.17624	0.17111
					454.8	0.34007	0.15263	0.16558	0.14326	0.14597	0.1348	0.12815	0.13968	0.21326	0.17224	0.1871	0.14048	0.17142	0.15633
					454.7	0.37439	0.22819	0.12693	0.16864	0.15709	0.22862	0.14406	0.08797	0.17818	0.18019	0.16324	0.21015	0.15574	0.11628
					454.6	0.24209	0.17736	0.14319	0.15148	0.16134	0.20843	0.14319	0.15468	0.12927	0.18963	0.17227	0.22521	0.13182	0.14574
					454.5	0.31166	0.12924	0.19052	0.15567	0.17747	0.15493	0.17757	0.15107	0.127	0.11948	0.14	0.16247	0.17934	0.16908
					454.4	0.26581	0.17727	0.17629	0.22302	0.21707	0.18446	0.22757	0.1784	0.1569	0.12336	0.19482	0.15667	0.2011	0.13502
					454.3	0.53873	0.15775	0.11348	0.16617	0.21793	0.2246	0.2069	0.17282	0.15716	0.1443	0.20815	0.17665	0.19231	0.1523
					454.2	0.74303	0.19018	0.15963	0.22679	0.19733	0.1891	0.11496	0.17767	0.18037	0.19338	0.20344	0.20184	0.17887	0.16512
					454.1	0.77228	0.22078	0.18771	0.20017	0.18546	0.18341	0.14667	0.15916	0.2182	0.16603	0.17339	0.15921	0.1568	0.2501
					454	0.79287	0.21048	0.19031	0.18753	0.2332	0.18503	0.17693	0.14952	0.20445	0.17315	0.18209	0.19114	0.20464	0.19202
					453.9	0.74389	0.19944	0.23373	0.18751	0.23339	0.19222	0.20832	0.17094	0.19457	0.19907	0.16142	0.21628	0.2269	0.16342
					453.8	0.65659	0.20789	0.24279	0.20672	0.22471	0.192	0.21694	0.16433	0.18844	0.20656	0.17376	0.26883	0.23176	0.13368
					453.7	0.75174	0.20438	0.21886	0.156	0.19641	0.29584	0.21299	0.20725	0.19076	0.20144	0.16881	0.27413	0.22258	0.21049
					453.6	0.8285	0.24604	0.19705	0.12765	0.195	0.22902	0.18411	0.20099	0.23409	0.19257	0.16276	0.20602	0.22806	0.17898
					453.5	0.90295	0.24003	0.20894	0.15655	0.20415	0.16717	0.16559	0.18886	0.23616	0.22225	0.15147	0.16954	0.25464	0.1756
					453.4	1.01669	0.2454	0.26161	0.20403	0.24624	0.23696	0.1773	0.21441	0.24737	0.21316	0.2023	0.18544	0.2555	0.19438
					453.3	1.09543	0.30194	0.24671	0.21081	0.22788	0.21865	0.20309	0.20098	0.23324	0.20658	0.25055	0.21835	0.2614	0.24322
					453.2	1.35896	0.32357	0.19894	0.18064	0.23271	0.23625	0.20559	0.1884	0.18441	0.24674	0.25473	0.24269	0.24263	0.17864
					453.1	1.59734	0.36956	0.21745	0.18082	0.23496	0.20701	0.20646	0.21146	0.20615	0.20082	0.18733	0.20216	0.25268	0.20549
					453	1.91285	0.37451	0.18585	0.27512	0.25593	0.23961	0.22327	0.22486	0.24166	0.23198	0.21846	0.23628	0.23136	0.19565
					452.9	2.0752	0.36403	0.21554	0.2552	0.27946	0.18378	0.21943	0.21471	0.23221	0.26469	0.24448	0.23192	0.26799	0.2153
					452.8	2.08518	0.34579	0.29494	0.19775	0.24075	0.21341	0.21377	0.17408	0.22077	0.3012	0.30453	0.25507	0.22577	0.17472
					452.7	2.60928	0.35038	0.30629	0.2377	0.24272	0.27025	0.21594	0.20516	0.26191	0.26458	0.30323	0.28961	0.21989	0.1892
					452.6	2.99561	0.38743	0.29248	0.2223	0.22707	0.26334	0.22398	0.23755	0.25951	0.24366	0.26397	0.27035	0.22808	0.18482
					452.5	3.37616	0.36612	0.27403	0.20281	0.26885	0.21596	0.28178	0.28004	0.29576	0.26998	0.27324	0.27312	0.23662	0.24082
					452.4	3.66719	0.3433	0.24554	0.20984	0.25838	0.27915	0.24799	0.23043	0.23438	0.26775	0.24702	0.26437	0.25252	0.29788
					452.3	3.79095	0.35755	0.2398	0.23517	0.25088	0.28177	0.17996	0.25489	0.28699	0.34184	0.28402	0.25703	0.23744	0.30953
					452.2	4.08604	0.4077	0.29585	0.2461	0.2377	0.31903	0.17306	0.28581	0.30104	0.31303	0.30888	0.29861	0.2631	0.23985
					452.1	4.24005	0.40544	0.29166	0.2372	0.2621	0.34556	0.20003	0.29411	0.24531	0.28253	0.24364	0.26612	0.29094	0.26191
					452	4.35013	0.34372	0.24515	0.21178	0.23911	0.29833	0.23721	0.26628	0.22628	0.25261	0.25972	0.25938	0.27424	0.30609
					451.9	4.37214	0.33742	0.30531	0.20887	0.24396	0.25233	0.25501	0.26412	0.29015	0.27677	0.32134	0.25544	0.28665	0.28829
					451.8	4.12526	0.36319	0.36428	0.23457	0.25181	0.25111	0.29079	0.28374	0.31133	0.29218	0.26357	0.29862	0.30328	0.23686
					451.7	4.14655	0.4009	0.29808	0.30097	0.30243	0.31158	0.28543	0.30148	0.28428	0.31798	0.28192	0.33973	0.31992	0.24317
					451.6	4.08536	0.3647	0.28499	0.3214	0.31018	0.27318	0.30466	0.29711	0.26859	0.31998	0.32604	0.34061	0.32733	0.24229
					451.5	4.1342	0.40533	0.31863	0.29796	0.32872	0.27953	0.26001	0.26587	0.24262	0.32466	0.3342	0.28156	0.32445	0.2558
					451.4	3.86569	0.39402	0.38548	0.27049	0.34089	0.36217	0.29416	0.27629	0.27293	0.32222	0.37798	0.29566	0.31747	0.29714
					451.3	3.38438	0.36466	0.35664	0.31481	0.34523	0.30979	0.25171	0.34463	0.29148	0.2857	0.35407	0.28081	0.35001	0.31977
					451.2	3.18821	0.41333	0.34204	0.32581	0.34248	0.3198	0.30741	0.29637	0.36676	0.31649	0.33403	0.28508	0.35724	0.27863
					451.1	3.25379	0.37994	0.31426	0.29642	0.35101	0.36101	0.33868	0.3004	0.33106	0.33566	0.31141	0.3387	0.32957	0.2863
					451	2.68775	0.34472	0.32546	0.26554	0.37256	0.31571	0.27695	0.35174	0.34874	0.33734	0.27186	0.34566	0.27597	0.28343
					450.9	2.28204	0.33057	0.33646	0.32239	0.35982	0.27727	0.2949	0.35434	0.33124	0.30332	0.2973	0.31907	0.266	0.31802
					450.8	2.25705	0.37362	0.28764	0.3288	0.34941	0.33465	0.29479	0.33834	0.36502	0.3435	0.3889	0.3289	0.31864	0.33492
					450.7	2.09822	0.35768	0.33089	0.3286	0.34091	0.33888	0.33608	0.36271	0.40576	0.37487	0.3638	0.34694	0.33911	0.32675
					450.6	1.7261	0.34762	0.36972	0.31961	0.35031	0.34402	0.35306	0.33754	0.4092	0.33863	0.38445	0.31291	0.35098	0.30741
					450.5	1.80013	0.38563	0.38419	0.31959	0.35547	0.37671	0.35028	0.34101	0.43042	0.30282	0.4236	0.30579	0.35401	0.29506
					450.4	1.64441	0.37807	0.35398	0.29129	0.37669	0.37184	0.36266	0.33985	0.36751	0.35844	0.38088	0.37643	0.35155	0.30758
					450.3	1.712	0.3331	0.32969	0.33427	0.37614	0.38217	0.32035	0.31494	0.33756	0.35798	0.39825	0.44181	0.40944	0.33406
					450.2	1.65098	0.38683	0.38674	0.38134	0.3572	0.38714	0.319	0.30612	0.36007	0.3686	0.38874	0.37786	0.37069	0.29611
					450.1	1.41871	0.38726	0.36459	0.34844	0.33776	0.40405	0.35499	0.33667	0.38456	0.33663	0.39836	0.37352	0.31687	0.34584
					450	1.38293	0.38605	0.33521	0.36496	0.42417	0.37399	0.38147	0.3591	0.36261	0.33205	0.3611	0.39291	0.41898	0.36882
					449.9	1.60834	0.37442	0.39964	0.40753	0.40981	0.36112	0.38426	0.37603	0.36118	0.34389	0.37749	0.42276	0.40229	0.40278
					449.8	1.52995	0.35861	0.40742	0.39603	0.41482	0.35152	0.37307	0.40717	0.40799	0.36478	0.38147	0.45775	0.38354	0.43418
					449.7	1.68755	0.39856	0.41688	0.34028	0.39223	0.39662	0.34655	0.42377	0.39934	0.41658	0.37713	0.38551	0.4163	0.40802
					449.6	1.91001	0.39359	0.40428	0.37153	0.38223	0.44762	0.38996	0.45639	0.39061	0.38785	0.35634	0.35361	0.44032	0.36467
					449.5	1.80262	0.39652	0.41536	0.42564	0.35574	0.44375	0.41638	0.39373	0.46008	0.43631	0.44992	0.39654	0.43177	0.40008
					449.4	1.81065	0.44729	0.44542	0.38171	0.38626	0.43642	0.39329	0.3901	0.44898	0.44603	0.45969	0.43054	0.3949	0.38029
					449.3	1.85405	0.43323	0.43683	0.4348	0.41973	0.44353	0.43901	0.35805	0.42221	0.43814	0.46556	0.4497	0.40857	0.39514
					449.2	2.00739	0.48751	0.44308	0.43235	0.44476	0.46068	0.43963	0.38151	0.39408	0.42688	0.41593	0.43028	0.39499	0.39092
					449.1	1.73217	0.42508	0.4689	0.34264	0.42477	0.46168	0.43245	0.40592	0.41254	0.39353	0.4475	0.45061	0.40643	0.36034
					449	1.70132	0.36075	0.45275	0.35163	0.4398	0.50713	0.43159	0.40481	0.39825	0.44945	0.45999	0.48153	0.35927	0.41357
					448.9	1.8438	0.47854	0.46547	0.45545	0.49574	0.53817	0.49398	0.37101	0.4411	0.46098	0.45292	0.44529	0.43449	0.36516
					448.8	1.84485	0.50149	0.43814	0.42097	0.44877	0.4696	0.48842	0.40853	0.49102	0.4515	0.44341	0.43121	0.45632	0.39131
					448.7	1.99982	0.50593	0.46748	0.43266	0.5239	0.48564	0.45051	0.43225	0.50516	0.46515	0.44208	0.44616	0.51507	0.39379
					448.6	2.0069	0.53427	0.47314	0.46387	0.50531	0.4797	0.4262	0.41137	0.50835	0.49325	0.51036	0.48149	0.50132	0.44933
					448.5	1.92027	0.54595	0.48588	0.48629	0.50512	0.50958	0.4966	0.39285	0.43969	0.48424	0.47989	0.52186	0.52867	0.47548
					448.4	2.24274	0.46509	0.45168	0.52478	0.4276	0.50544	0.48693	0.45315	0.49658	0.47821	0.43973	0.51016	0.45601	0.45225
					448.3	2.09261	0.52001	0.50448	0.49311	0.45928	0.4954	0.51086	0.4626	0.50088	0.50889	0.43666	0.50255	0.45995	0.40916
					448.2	1.98394	0.51357	0.50926	0.43874	0.54849	0.48764	0.52429	0.49359	0.51752	0.48845	0.4859	0.45666	0.43974	0.45319
					448.1	2.01253	0.53011	0.51438	0.43859	0.5353	0.48151	0.46749	0.50539	0.50082	0.47751	0.49958	0.54575	0.46582	0.48181
					448	2.06792	0.51886	0.52153	0.46932	0.50346	0.54579	0.4536	0.51992	0.4964	0.52365	0.46569	0.50497	0.52692	0.50974
					447.9	2.2617	0.52927	0.51569	0.49786	0.57416	0.55778	0.49002	0.52484	0.51909	0.49683	0.52687	0.50293	0.52098	0.47867
					447.8	2.38631	0.50455	0.54068	0.5271	0.58375	0.54385	0.48926	0.45987	0.53873	0.54969	0.53972	0.52447	0.54155	0.47263
					447.7	2.18345	0.53511	0.5537	0.49957	0.48857	0.59348	0.4699	0.40757	0.53224	0.53782	0.51427	0.47249	0.55963	0.49154
					447.6	2.33165	0.57709	0.52974	0.50122	0.48257	0.4949	0.48293	0.49692	0.53975	0.56489	0.52315	0.45462	0.54109	0.47385
					447.5	2.28701	0.62075	0.56699	0.52389	0.54088	0.51062	0.53403	0.50689	0.57549	0.52211	0.50664	0.48286	0.49511	0.49663
					447.4	2.33911	0.58144	0.66664	0.57464	0.5448	0.55357	0.57059	0.50495	0.51274	0.54317	0.53646	0.53256	0.57852	0.5124
					447.3	2.13481	0.62915	0.61393	0.58257	0.52864	0.55796	0.52592	0.50428	0.58397	0.49497	0.55509	0.54965	0.55902	0.53543
					447.2	2.13356	0.63053	0.52216	0.55767	0.60495	0.58665	0.57034	0.52308	0.62768	0.56331	0.53505	0.56335	0.59593	0.52223
					447.1	2.32146	0.64512	0.60054	0.57078	0.56666	0.55609	0.58478	0.53541	0.58846	0.56349	0.60929	0.56556	0.58676	0.53748
					447	2.39963	0.61223	0.53308	0.53616	0.58563	0.56853	0.59685	0.55659	0.58709	0.62177	0.57463	0.5849	0.60879	0.56325
					446.9	2.34713	0.58895	0.53349	0.58096	0.60866	0.57171	0.55423	0.55295	0.58023	0.59946	0.58815	0.5477	0.63021	0.57308
					446.8	2.54642	0.60649	0.57168	0.57852	0.62125	0.54815	0.54529	0.58144	0.58089	0.55314	0.64032	0.58625	0.61484	0.56396
					446.7	2.54116	0.67535	0.61515	0.54093	0.63546	0.60873	0.54943	0.6862	0.61015	0.58728	0.59745	0.62115	0.60355	0.55377
					446.6	2.35585	0.68871	0.62731	0.59512	0.58969	0.62261	0.5833	0.62562	0.57734	0.58843	0.60365	0.65312	0.63554	0.56917
					446.5	2.5031	0.65014	0.60482	0.60171	0.61991	0.63023	0.58233	0.53486	0.63206	0.56391	0.66371	0.66926	0.601	0.59534
					446.4	2.86822	0.6598	0.67698	0.60388	0.66181	0.69092	0.5707	0.59637	0.63348	0.60688	0.60472	0.67301	0.61561	0.55378
					446.3	3.0849	0.70929	0.71368	0.63368	0.68212	0.63447	0.65842	0.60872	0.63614	0.6118	0.63781	0.60395	0.59412	0.58701
					446.2	2.96319	0.74156	0.70722	0.60419	0.6486	0.64319	0.63775	0.66438	0.66809	0.63549	0.59747	0.63714	0.61357	0.61198
					446.1	2.8228	0.71526	0.64109	0.64803	0.65354	0.65629	0.66906	0.62432	0.67952	0.57632	0.6767	0.68432	0.65865	0.62219
					446	2.96994	0.75105	0.67189	0.65829	0.69877	0.67342	0.63327	0.61655	0.66924	0.65994	0.68343	0.69226	0.6442	0.64158
					445.9	2.8918	0.74262	0.71549	0.70119	0.69745	0.72154	0.57595	0.6697	0.65926	0.6716	0.65206	0.70178	0.62186	0.6626
					445.8	3.36209	0.76953	0.72156	0.71619	0.66526	0.71375	0.61432	0.69214	0.67091	0.63756	0.62753	0.70171	0.58922	0.64349
					445.7	3.80262	0.83402	0.77525	0.68671	0.68732	0.74186	0.63606	0.59494	0.64618	0.63788	0.69169	0.63311	0.65109	0.62336
					445.6	3.87844	0.83936	0.72715	0.63376	0.70691	0.68439	0.66626	0.59031	0.68547	0.64948	0.71153	0.68046	0.64129	0.65824
					445.5	4.06813	0.89898	0.75231	0.6798	0.74508	0.66719	0.68291	0.64934	0.64542	0.69555	0.7224	0.69567	0.61929	0.69213
					445.4	4.26752	0.86042	0.77506	0.64213	0.72414	0.71894	0.74401	0.70485	0.68422	0.66899	0.66794	0.77192	0.6861	0.6864
					445.3	4.56221	0.89217	0.76502	0.69839	0.73828	0.72607	0.67031	0.6722	0.77098	0.71405	0.69302	0.77129	0.74819	0.66863
					445.2	4.61729	0.87262	0.75682	0.68425	0.68644	0.72045	0.66497	0.70126	0.80944	0.75336	0.71414	0.7147	0.67312	0.72728
					445.1	5.29223	0.92302	0.78002	0.71164	0.74842	0.71277	0.67915	0.72751	0.72199	0.74316	0.73724	0.67227	0.71336	0.68775
					445	5.40793	0.92627	0.78385	0.72993	0.73146	0.70619	0.72633	0.72377	0.68632	0.74788	0.72065	0.68437	0.72789	0.6827
					444.9	6.34394	0.94149	0.83278	0.71091	0.74759	0.75992	0.69926	0.68909	0.7023	0.71705	0.70008	0.76028	0.74739	0.68985
					444.8	6.63468	0.93983	0.83181	0.73489	0.75153	0.74663	0.72323	0.77043	0.72388	0.72121	0.73688	0.76697	0.73627	0.73718
					444.7	6.9299	0.93591	0.83501	0.73639	0.81045	0.72934	0.77277	0.74293	0.77101	0.75137	0.76885	0.76397	0.69302	0.74013
					444.6	7.16483	0.90725	0.78258	0.70709	0.76256	0.69258	0.76053	0.75067	0.75049	0.75861	0.77733	0.72898	0.69959	0.71804
					444.5	7.31954	0.97432	0.80685	0.77167	0.74808	0.72226	0.70702	0.7891	0.81451	0.76389	0.77306	0.7319	0.75081	0.73466
					444.4	7.21867	0.96065	0.83632	0.77092	0.81298	0.7671	0.7161	0.7979	0.78792	0.76498	0.77338	0.76114	0.80055	0.68997
					444.3	7.5	0.96697	0.80607	0.76776	0.77424	0.78634	0.75447	0.81156	0.80085	0.74833	0.77374	0.74222	0.74558	0.70875
					444.2	7.37095	0.95751	0.8164	0.76396	0.83119	0.83531	0.78917	0.78838	0.8171	0.76137	0.8329	0.86066	0.72198	0.75325
					444.1	7.21412	0.94612	0.83537	0.7518	0.85506	0.8152	0.78776	0.81579	0.79704	0.76584	0.78648	0.827	0.82317	0.76305
					444	6.80962	0.99631	0.83005	0.7561	0.86027	0.79765	0.81631	0.7721	0.82527	0.79369	0.7924	0.78438	0.77212	0.77825
					443.9	6.71129	0.98746	0.81671	0.81645	0.81606	0.83527	0.8015	0.78413	0.86458	0.79268	0.84677	0.79295	0.79867	0.78144
					443.8	6.28242	0.8999	0.87551	0.84852	0.86796	0.8136	0.80142	0.82147	0.80538	0.81959	0.85871	0.82257	0.82732	0.80469
					443.7	5.55804	0.79948	0.88821	0.77849	0.86573	0.79411	0.80001	0.83756	0.81501	0.86543	0.88351	0.85217	0.79805	0.80309
					443.6	5.15213	0.7914	0.87503	0.77596	0.81494	0.8548	0.84475	0.80601	0.81791	0.90563	0.8369	0.81654	0.82714	0.87234
					443.5	4.84706	0.80647	0.84501	0.85221	0.80415	0.88589	0.83955	0.78047	0.78805	0.88864	0.78553	0.81129	0.77614	0.86213
					443.4	4.33622	0.84627	0.86936	0.79679	0.82926	0.87653	0.80071	0.82961	0.83244	0.85172	0.81402	0.81399	0.8312	0.77894
					443.3	3.7742	0.84305	0.82543	0.79318	0.84797	0.82148	0.80241	0.8207	0.79899	0.84477	0.90801	0.82943	0.84561	0.82534
					443.2	3.52785	0.88921	0.89237	0.84302	0.8411	0.82162	0.80967	0.84461	0.83153	0.86328	0.91304	0.8325	0.86276	0.86964
					443.1	3.2202	0.82364	0.92254	0.82121	0.82284	0.83961	0.87755	0.81938	0.85658	0.79293	0.83902	0.8561	0.85746	0.7846
					443	2.86398	0.8333	0.88107	0.86211	0.85462	0.82102	0.85784	0.86339	0.84902	0.80905	0.88998	0.8302	0.8807	0.83659
					442.9	2.90621	0.86225	0.85629	0.83442	0.8811	0.90177	0.83552	0.8935	0.85392	0.82631	0.9188	0.88255	0.85907	0.88169
					442.8	2.58038	0.84945	0.83122	0.84376	0.91253	0.87292	0.82603	0.8705	0.89505	0.78545	0.882	0.92669	0.87023	0.80821
					442.7	2.50091	0.89589	0.86349	0.87219	0.86888	0.82683	0.94438	0.86238	0.87024	0.82501	0.84825	0.86478	0.83423	0.84228
					442.6	2.32389	0.90792	0.84722	0.85788	0.86288	0.85083	0.87961	0.83256	0.83367	0.86821	0.83181	0.87476	0.83429	0.81012
					442.5	2.10953	0.90429	0.89301	0.85488	0.85467	0.89922	0.90989	0.82483	0.86556	0.84129	0.84212	0.87802	0.89267	0.87817
					442.4	2.28413	0.85491	0.88526	0.81279	0.9023	0.92427	0.86528	0.88805	0.85946	0.83339	0.88895	0.89158	0.87646	0.88812
					442.3	2.20816	0.883	0.82743	0.83345	0.84697	0.90387	0.85135	0.87386	0.89177	0.8563	0.91538	0.88596	0.8972	0.90122
					442.2	1.92676	0.8632	0.80803	0.87067	0.91226	0.8903	0.88097	0.8558	0.86291	0.88584	0.8575	0.90733	0.89222	0.87025
					442.1	1.93793	0.82307	0.8659	0.86438	0.88128	0.90215	0.88391	0.88628	0.90599	0.84033	0.85732	0.90536	0.89531	0.82919
					442	2.04071	0.83171	0.86886	0.83035	0.9016	0.86889	0.8691	0.85192	0.89077	0.89216	0.906	0.87828	0.83552	0.81379
					441.9	1.73724	0.87779	0.84281	0.79594	0.88823	0.88118	0.87048	0.84351	0.92491	0.8919	0.9083	0.91073	0.83647	0.81162
					441.8	1.75343	0.88534	0.89332	0.83533	0.89486	0.92619	0.84503	0.87304	0.92135	0.91265	0.8812	0.91411	0.90451	0.86664
					441.7	1.94383	0.9052	0.89007	0.86515	0.87046	0.9041	0.84587	0.87063	0.90855	0.88179	0.88397	0.8621	0.85926	0.83486
					441.6	1.85756	0.90352	0.8767	0.938	0.86734	0.86563	0.84242	0.85548	0.93306	0.87182	0.88866	0.87091	0.83258	0.87254
					441.5	1.93532	0.91607	0.91564	0.90659	0.91694	0.8843	0.90737	0.89901	0.85559	0.94336	0.87563	0.924	0.91596	0.89358
					441.4	1.90829	0.96008	0.91454	0.86102	0.8769	0.91921	0.95442	0.91273	0.89093	0.88987	0.90925	0.88036	0.90673	0.86987
					441.3	1.70155	0.89747	0.84288	0.86082	0.85478	0.91118	0.90223	0.92715	0.92115	0.88722	0.87483	0.91675	0.87253	0.85415
					441.2	1.55542	0.84412	0.89109	0.87012	0.85856	0.89084	0.86084	0.86608	0.89509	0.91914	0.89548	0.8751	0.88464	0.85689
					441.1	1.37067	0.92726	0.94429	0.82213	0.89691	0.93359	0.87555	0.87044	0.79425	0.91207	0.89296	0.87531	0.90217	0.88576
					441	1.66685	0.89999	0.85684	0.87174	0.93833	0.89796	0.92192	0.89941	0.83766	0.92647	0.84451	0.96229	0.89738	0.91831
					440.9	1.47367	0.88713	0.87093	0.90985	0.94991	0.88432	0.90675	0.97839	0.89749	0.90975	0.90716	0.91963	0.93349	0.98279
					440.8	1.43894	0.90378	0.87403	0.88932	0.93323	0.95903	0.92011	0.90448	0.9108	0.92931	0.94743	0.88755	0.9504	0.9271
					440.7	1.81694	0.86163	0.88384	0.87483	0.87641	0.95987	0.93607	0.89566	0.84062	0.93645	0.9006	0.86146	0.91003	0.83902
					440.6	1.78601	0.88359	0.91159	0.85138	0.95598	0.90845	0.91128	0.90542	0.868	0.8841	0.92883	0.93898	0.89477	0.87887
					440.5	1.47053	0.89744	0.85213	0.87527	0.95234	0.88254	0.87053	0.90969	0.87527	0.89503	0.92243	0.90947	0.92006	0.87897
					440.4	1.28654	0.90732	0.90101	0.88406	0.95788	0.84757	0.9051	0.89147	0.89369	0.94278	0.92388	0.88209	0.9577	0.90284
					440.3	1.18887	0.86764	0.94199	0.92334	0.99667	0.89178	0.87281	0.92761	0.90212	0.95772	0.93729	0.91932	0.92331	0.95921
					440.2	1.27327	0.8776	0.90197	0.90054	1	0.9063	0.91589	0.87528	0.8555	0.95244	0.93168	0.94637	0.95538	0.91975
					440.1	1.35917	0.90164	0.91111	0.89989	0.94338	0.94642	0.90648	0.89143	0.85679	0.97803	0.91815	0.93132	0.8851	0.9253
					440	1.25813	0.89893	0.90525	0.88975	0.91789	0.92422	0.83266	0.88328	0.93288	0.93137	0.96472	0.94982	0.83012	0.89588
					439.9	1.25273	0.90201	0.92125	0.87951	0.9183	0.96028	0.85761	0.92423	0.92953	0.91854	0.98047	0.94652	0.87923	0.88285
					439.8	1.23852	0.91187	0.96152	0.89273	0.9428	0.96049	0.93865	0.93163	0.90753	0.97303	0.99351	0.925	0.92252	0.88252
					439.7	1.22047	0.95376	0.9114	0.9069	0.93568	0.94356	0.96297	0.90672	0.90399	0.97711	0.95902	0.94104	0.90666	0.9061
					439.6	1.23158	1	0.91635	0.92999	0.92093	0.91808	0.89787	0.86573	0.93855	0.95682	1	0.97589	0.90014	0.92098
					439.5	1.09289	0.87789	0.93514	0.9639	0.93417	0.94466	0.96487	0.90861	0.93293	0.87872	0.90329	0.95206	0.91907	0.96341
					439.4	1.1863	0.89388	0.94562	0.88856	0.9374	0.9475	1	0.94499	0.85593	0.9496	0.91455	0.9052	0.93018	0.94159
					439.3	0.99368	0.93809	0.97282	0.93321	0.9218	0.9478	0.92624	0.97936	0.89406	0.92466	0.95474	0.88869	0.87075	0.93936
					439.2	1.21209	0.85801	0.9792	1	0.9146	0.97071	0.9384	0.97456	0.92089	0.87384	0.96776	0.92969	0.92444	0.87416
					439.1	1.08868	0.89065	0.92975	0.97223	0.92244	0.91769	0.92059	0.93229	0.95342	0.88229	0.91843	0.93611	0.98568	0.91044
					439	1.15301	0.89491	0.93088	0.95485	0.93241	0.91663	0.91933	0.90325	1	0.95177	0.93407	0.94255	0.99509	0.90987
					438.9	1.14768	0.92576	1	0.93706	0.90771	0.98051	0.95087	0.95611	0.94696	0.93312	0.92565	0.95965	1	0.9085
					438.8	1.11919	0.9241	0.94832	0.90947	0.89312	1	0.95697	0.99413	0.96498	0.88785	0.93426	1	0.94234	0.93772
					438.7	0.81692	0.90631	0.91331	0.89541	0.98044	0.97272	0.93646	0.98116	0.92702	0.92067	0.95474	0.94585	0.93949	0.93235
					438.6	0.79824	0.92408	0.89922	0.91118	0.95207	0.96213	0.92016	0.99319	0.94187	0.93035	0.96001	0.95202	0.96177	0.88339
					438.5	0.83419	0.86541	0.92955	0.96317	0.93353	0.92807	0.94986	0.90405	0.87024	0.95691	0.97276	0.99661	0.96117	0.84029
					438.4	0.74248	0.9295	0.91355	0.89146	0.93706	0.96533	0.94931	0.9226	0.94447	1	0.95365	0.95344	0.94482	0.92815
					438.3	0.87946	0.92567	0.91252	0.88142	0.9273	0.98024	0.94647	1	0.95166	0.97552	0.98088	0.93499	0.98673	1
					438.2	1.14236	0.91786	0.92468	0.88746	0.91532	0.91027	0.9104	0.98345	0.94071	0.95195	0.95483	0.96693	0.93738	0.91768
					438.1	0.9224	0.83244	0.9303	0.90502	0.94199	0.89037	0.98388	0.93085	0.98037	0.92631	0.97483	0.98964	0.91385	0.91899
					438	0.7934	0.89552	0.9607	0.91415	0.93504	0.96998	0.95786	0.91922	0.92166	0.87634	0.98096	0.94226	0.92082	0.87674
